# Supplementary material for: Metatranscriptomic Analysis Reveals Disordered Alterations in Oropharyngeal Microbiome during the Infection and Clearance Processes of SARS-CoV-2: A Warning for Secondary Infections
Source: Biomolecules. 2022 Dec 20;13(1):6. doi: 10.3390/biom13010006 (PMC9856197; doi:10.3390/biom13010006)
Supplement: Supplementary file 1 [file biomolecules-13-00006-s001.zip]

Archive with 2 entries (2 files):
- Supplementary Material.pdf
- Table S5. The abundance of the 534 genera of bacteria.xlsx
