# Supplementary material for: Metatranscriptomic Analysis Reveals Disordered Alterations in Oropharyngeal Microbiome during the Infection and Clearance Processes of SARS-CoV-2: A Warning for Secondary Infections
Source: Biomolecules. 2022 Dec 20;13(1):6. doi: 10.3390/biom13010006 (PMC9856197; doi:10.3390/biom13010006)
Supplement: Supplementary file 1 [file biomolecules-13-00006-s001.zip › Table S5. The abundance of the 534 genera of bacteria.xlsx]

## Sheet: Sheet1
	1-U1	127-U40	133-U46	134-U47	136-1-U8	148-1-U19	149-1-U20	16-U6	18-U7	180-1-U20	19-U8	200-1-U14	209-1-U23	20R002104-1-U6	2248-U42	2250-U30	2253-1-U43	2265-1-U24	2270-U31	2275-U32	38-U15	39-1-U22	4242-U24	4243-1-U36	4246-1-U42	4248-U25	4249-1-U37	4251-1-U38	4252-1-U39	4253-1-U40	4254-1-U41	4295-U33	4312-U26	4315-U27	4324-U34	4333-1-U39	4372-1-U40	4380-1-U15	4393-U29	4394-U28	4408-U41	5032A	7881-U36	7882-1-U17	7883-U37	7884-U38	7885-U39	7886-U40	7887-1-U18
Aphanothece	0	0	0	0	0	0	0	0	0	0	0	0	0	0	0	0	0	0	0	0	0	0	0	0	0	0	0	0	0	0	0	0	0	0	0	0	0	0	0	0	7.03545	0	0	0	0	0	0	0	0
Botryobacter	0	0	0	0	0	0	0	0	0	0	0	0	0	0	0	0	0	0	0	0	0	0	0	0	0	0	0	0	0	0	0	0	0	0	0	0	0	0	0	0	0	0	0	0	0	0	0	0	0
Herbidospora	0	0	0	0	0	0	0	0	0	0	0	0	0	0	0	2.90377	0	0	0	0	3.57268	0	0	0	0	0	0	0	0	2.62758	0	0	0	0	0	0	0	0	0	0	0	0	0	0	0	0	0	0	0
Neochlamydia	0	0	0	0	0	0	0	0	0	0	0	0	0	0	0	0	0	0	0	0	0	0	0	0	0	0	0	0	0	1.5356	0	0	0	0	0	0	0	0	0	0	0	0	0	0	0	0	0	0	0
Tindallia	0	0	0	0	0	0	0	0	0	0	0	1.99811	25.815	0	0	0	13.6707	0	1.34317	0	0	0	2.59272	0	0	0	0	0	0	0	0	0	0	3.26379	0	0	0	0	0	0	0	0	1.09628	0	0	0	0	0	0
Succinispira	0	0	0	0	0	0	0	26.9529	0	3.00292	0	0	0	0	3.08947	4.21514	0	0	2.87289	4.86696	0	0	0	0	0	0	0	4.13084	3.99081	2.59346	4.40966	0	0	4.50495	0	5.01456	2.6632	0	0	0	0	0	2.61172	0	0	0	0	0	0
Acutalibacter	0	0	0	0	0	0	0	0	0	0	0	0	0	0	0	0	0	0	0	0	0	0	0	0	0	0	0	0	0	0	0	0	0	0	0	0	0	0	0	0	0	0	0	0	0	0	0	0	0
Eikenella	61.2523	95.6037	70.847	158.769	71.4079	384.245	387.328	28.426	44.6356	29.4132	16.3894	842.618	64.7973	76.404	55.4894	17.3758	101.388	37.5145	29.2512	3.20859	20.2452	55.6254	27.5323	31.0821	22.4828	193.859	0	39.4083	18.1401	0	5.65341	30.495	0	7.12518	10.0362	2.99256	41.7234	16.6715	13.9219	40.8696	28.1418	108.17	49.0422	0	0	0	0	10.0344	0
Treponema	741.159	3278.21	11016.2	36379.1	7523.75	6274.82	5485.39	7392.24	26058.3	1747.62	68663.1	4250.23	81305.5	6027.35	802.234	4684.99	1103.84	1915.11	1165.76	162.268	211.438	1782.59	1899.23	1188.03	6909.81	1568.04	95134.1	156.105	38.8923	18.9391	85.3665	2431.35	0	1269.8	2436.35	183.921	188.882	75.1124	3124.98	1339.56	4122.27	47989.2	2592.73	0	0	0	0	972.916	0
Massilimaliae	0	0	0	5.1309	0	0	0	0	0	0	0	0	0	0	0	0	0	0	0	0	0	0	0	0	0	0	0	0	0	0	0	0	0	0	0	0	0	0	0	0	0	0	0	0	0	0	0	0	0
Andreprevotia	0	0	0	0	0	0	0	0	0	0	0	0	0	0	0	0	2.32214	0	0	0	0	0	0	0	0	0	0	0	0	0	0	0	0	0	0	0	0	0	0	0	0	0	0	0	0	0	0	0	0
Candidatus Tokpelaia	0	0	0	0	0	13.3463	0	0	0	0	0	0	0	0	0	0	0	0	0	0	0	0	0	0	0	0	0	0	0	0	0	0	0	0	0	0	0	0	0	0	0	0	0	0	0	0	0	0	0
Crocosphaera	0	0	0	0	0	0	0	0	0	0	0	0	0	0	0	0	0	0	0	0	0	0	0	0	0	0	0	3.84168	3.70057	3.37832	2.03523	6.24028	0	0	0	5.58072	0	0	3.37709	0	29.3144	457.107	0	0	0	0	0	0	0
Desulfatibacillum	2.08223	0	0	0	0	0	0	0	2.50506	0	0	0	0	0	0	0	0	0	0	1.22575	0	0	1.31694	0	0	0	0	0	0	1.84272	0	0	0	1.56294	0	0	4.43866	4.41199	0	2.92448	0	0	0	0	0	0	0	0	0
Thiogranum	0	0	0	0	0	0	0	0	0	0	0	0	0	0	0	0	0	0	0	0	0	0	0	0	0	0	0	0	0	0	0	0	0	0	0	0	0	0	0	0	0	0	5.44914	0	0	0	0	0	0
Sulfobacillus	2.37143	0	0	0	0	0	0	2.45522	0	0	0	0	0	0	0	1.68606	0	0	1.30586	3.06439	3.78921	0	2.7985	0	2.53118	2.82808	0	1.36318	2.97497	2.62758	2.03523	5.06287	0	2.02263	0	10.8379	12.2234	2.67613	2.82573	2.7417	11.2232	0	1.38647	0	0	0	0	2.50859	0
Mageeibacillus	0	0	0	0	0	0	0	3.05539	0	0	0	0	0	0	3.81641	4.73033	2.05997	0	4.70109	4.72276	0	0	0	0	0	0	0	5.94842	5.36946	3.78781	4.18352	0	0	6.38968	0	9.38209	3.48264	0	5.99605	0	0	0	7.02907	0	0	0	0	6.41085	0
Mangrovimonas	0	0	0	0	0	0	0	0	0	0	0	0	0	0	0	0	0	0	0	0	0	0	0	0	0	0	0	0	0	0	0	0	0	0	0	0	0	0	0	0	0	0	0	0	0	0	0	0	0
Catenulispora	0	0	0	0	0	0	0	0	0	0	0	0	0	0	0	0	0	0	0	0	0	0	0	0	0	0	0	0	0	0	9.08315	0	0	0	0	0	0	0	0	0	0	0	0	0	0	0	0	0	0
Anaerofustis	0	3.28782	0	6.07036	3.52263	0	0	0	0	0	0	4.28863	0	0	0	0	3.37086	0	12.984	0	0	0	12.8813	0	0	9.25906	0	0	0	0	0	0	0	0	0	0	0	0	0	0	0	0	2.54723	0	0	0	0	0	0
Gandjariella	0	0	0	0	0	0	0	0	0	0	0	0	0	0	0	0	0	0	0	0	0	0	0	0	0	0	0	0	0	0	0	0	0	0	0	0	0	0	0	0	0	0	0	0	0	0	0	0	0
Calderihabitans	0	0	0	0	0	0	0	0	0	0	0	0	0	0	0	0	0	0	0	0	0	0	0	0	0	0	0	1.40449	0	1.36498	0	0	0	0	0	0	0	0	0	0	0	0	0	0	0	0	0	0	0
Ochrovirga	0	0	0	0	0	0	0	0	0	0	0	0	0	0	0	0	0	0	0	0	0	0	0	0	0	0	0	0	0	0	0	0	0	0	0	0	0	0	0	3.9846	0	0	0	0	0	0	0	0	0
Thermosulfidibacter	0	0	0	0	0	0	0	0	0	0	0	3.119	0	0	0	0	0	0	0	0	0	0	0	0	0	0	0	0	0	0	0	0	0	0	0	0	0	0	0	0	0	0	0	0	0	0	0	0	0
Marinactinospora	0	13.665	7.61723	0	10.747	0	10.212	6.38358	0	9.39375	0	4.77597	0	0	9.8742	8.28978	8.31478	18.1104	12.2004	6.12877	16.4019	0	6.46123	15.2173	15.7082	13.7143	0	1.65234	20.7522	6.51777	9.87463	0	0	4.82674	25.9761	8.24977	13.7257	8.46235	9.99342	4.49639	54.106	0	3.77248	0	0	0	0	0	0
Pseudogracilibacillus	3.00767	0	0	0	0	0	2.6138	2.6189	0	2.84893	0	0	0	0	0	0	0	0	0	2.73992	1.94874	1.90268	2.59272	0	2.45673	2.9443	0	0	0	1.74035	0	0	0	1.60891	6.39564	0	4.84839	5.38842	0	3.83838	0	0	0	0	0	0	0	0	0
Desulfohalotomaculum	0	0	0	0	0	0	0	0	0	0	0	0	0	0	0	0	0	0	0	0	0	0	0	0	0	0	0	3.51122	0	2.21809	2.97746	0	0	0	0	0	0	0	0	0	0	0	0	0	0	0	0	0	0
Caldanaerobacter	6.99861	0	10.2462	0	0	0	5.16681	4.63764	5.46559	5.85185	6.91429	0	0	0	0	7.07207	0	0	5.59653	8.86869	0	5.98784	7.28432	0	5.80682	6.31476	0	0	0	7.23438	5.95493	0	0	8.50425	8.9539	7.92625	6.96529	8.46235	7.8569	8.5541	0	0	4.3851	0	0	0	0	6.75926	0
Zunongwangia	0	0	0	0	0	0	0	0	0	0	0	0	0	0	0	0	0	0	0	0	0	0	0	0	0	0	0	0	0	0	0	0	0	0	0	0	0	0	0	0	0	0	0	0	0	0	0	0	0
Megasphaera	2749.12	1078.66	1002.37	754.386	604.042	1963.52	1622.2	1024.92	329.302	964.4	255.444	1588.11	235.627	351.921	4793.65	6673.84	89.9269	1140.96	4348.62	5434.13	215.985	1345.08	276.228	6406.47	192.965	132.842	894.728	3703.88	13891.9	7518.23	11264.6	3652.92	24.8635	5918.82	334.345	9262.22	1511.33	206.966	14236.1	149.587	3979.55	381.736	801.313	0	0	0	0	3774.32	0
Anaerosphaera	0	15.3089	25.8851	5.27543	15.7026	0	0	25.0978	8.19838	0	42.254	60.187	152.118	0	2.90774	0	0	0	0	0	0	2.40633	1.81079	0	0	0	0	13.797	0	0	0	0	0	0	0	0	0	0	0	0	0	0	0	0	0	0	0	0	0
Mediterranea	0	0	66.9373	826.147	95.1111	0	0	3.38275	45.5466	0	393.73	132.85	1970.25	0	35.3775	18.6403	0	6.25241	7.98439	2.95623	0	8.67397	0	0	3.94566	0	0	0	0	0	0	9.89025	0	0	0	0	0	0	6.47849	0	0	0	0	0	0	0	0	0	0
Mycoplasma	135.981	122.831	227.641	738.126	295.423	264.666	124.551	179.722	596.281	218.905	1303.09	373.695	3563.51	230.601	292.591	356.133	216.559	183.907	279.864	226.692	109.4	162.343	182.314	258.046	160.357	219.893	159.383	210.59	270.577	301.967	186.864	194.508	320.051	200.93	291.051	205.597	213.534	237.958	156.035	207.455	239.205	198.196	133.907	9781.88	2565.7	10667.9	4889.99	257.27	3737.09
Persicobacter	8.84948	8.42504	13.9537	0	0	23.8942	4.68052	7.96583	18.9777	0	0	0	0	0	3.27121	0	0	0	13.8794	0	0	0	0	0	0	0	0	0	0	0	0	0	0	0	0	0	0	0	3.44601	0	0	0	0	0	0	0	0	0	0
Atopobacter	0	0	0	17.2716	6.80644	0	0	0	0	0	0	0	0	0	0	0	3.70794	0	0	2.48756	0	8.17032	0	0	0	2.71186	0	0	0	2.35459	0	0	0	3.03395	0	0	0	2.49531	0	0	0	0	0	0	0	0	0	0	0
Devriesea	0	0	0	0	0	0	0	0	0	0	0	0	0	0	0	0	0	0	0	0	0	0	0	0	0	0	0	0	0	0	0	0	0	0	0	0	0	0	0	0	0	0	1.16076	0	0	0	0	0	0
Emergencia	0	34.9331	91.8786	309.299	10.6873	0	0	0	40.9919	0	29.3217	0	24.7754	0	0	34.5642	14.1201	0	0	0	0	0	6.33777	0	0	6.04357	0	0	0	0	0	0	0	4.87271	7.37959	0	0	3.29091	0	45.1101	0	0	24.2148	0	0	0	0	25.8524	0
Couchioplanes	0	0	0	0	0	0	0	130.563	0	0	0	0	0	0	227.652	203.357	135.845	0	193.304	201.132	0	0	96.5069	0	494.175	113.704	0	710.257	319.192	518.111	472.701	283.403	0	115.842	0	656.018	220.636	0	233.915	54.1394	245.906	0	203.617	0	0	0	0	143.965	0
Candidatus Fukatsuia	0	0	0	0	0	0	0	0	0	0	0	0	0	0	0	0	0	5.46188	0	0	0	0	0	0	0	0	0	0	0	0	0	0	0	0	0	0	0	0	0	5.92207	0	0	370.799	0	0	0	0	0	0
Candidatus Desulforudis	0	0	0	0	0	0	0	0	0	0	0	0	0	0	0	0	0	0	1.41779	0	0	0	0	0	0	0	0	0	0	0	0	0	0	0	0	0	0	0	0	0	0	0	1.25749	0	0	0	0	0	0
Colibacter	0	63.6502	0	0	0	0	2.6138	0	0	0	0	2.63166	0	0	6.603	3.69996	0	0	7.16356	10.8515	0	2.46229	0	4.31696	0	0	0	0	20.0266	9.48659	576.761	0	0	144.71	0	21.5141	0	0	21.5031	0	0	0	0	0	0	0	0	7.94388	0
Pelagirhabdus	0	0	0	0	0	0	0	0	0	0	0	0	0	0	0	0	0	0	0	0	0	0	0	0	0	1.58837	0	0	0	1.5356	0	0	0	0	0	0	0	1.22957	0	0	0	0	0	0	0	0	0	0	0
Chloroherpeton	0	0	0	0	0	0	0	0	0	0	0	2.58292	0	0	0	0	3.70794	0	0	0	0	0	0	0	0	2.82808	0	0	0	0	0	0	0	0	0	0	0	0	0	1.31602	0	0	4.06267	0	0	0	0	0	0
Bilophila	0	0	0	2.38478	0	0	0	0	0	0	0	0	0	0	0	0	0	0	0	0	0	0	0	0	0	0	0	0	0	0	0	0	0	0	0	0	0	0	0	0	0	0	0	0	0	0	0	0	0
Millionella	0	14.6411	0	0	0	0	0	0	0	0	0	0	0	0	0	0	0	0	0	0	0	0	0	0	0	0	0	0	0	0	0	0	0	0	0	0	0	0	0	0	0	0	0	0	0	0	0	0	0
Faecalitalea	0	0	0	0	0	0	0	0	0	0	0	0	0	0	0	0	0	0	0	0	0	0	0	0	0	0	0	0	0	0	0	0	0	0	0	0	10.0382	0	0	0	0	0	0	0	0	0	0	0	0
Ichthyenterobacterium	0	0	0	0	0	0	0	0	0	0	0	0	0	0	0	0	0	0	0	0	0	0	5.55584	0	0	0	0	0	0	0	0	0	0	0	0	0	0	0	0	0	0	0	0	0	0	0	0	0	0
Parascardovia	0	0	0	0	0	0	0	0	0	0	0	0	0	0	0	197.409	0	1965.63	866.604	162.34	0	0	0	0	0	0	0	0	961.423	560.835	358.2	0	0	0	0	0	0	0	0	0	0	0	159.831	0	0	0	0	331.901	0
Desulfallas	0	2.36312	2.83118	11.7794	2.98528	0	2.97851	0	5.61741	0	0	4.28863	0	0	0	0	2.77159	0	0	2.41546	0	0	6.667	0	0	0	0	0	0	0	0	0	0	0	0	0	0	0	3.72169	0	0	0	2.38601	0	0	0	0	0	0
Candidatus Jettenia	0	0	0	0	0	0	0	18.1141	35.2986	0	0	0	0	0	0	0	0	0	0	0	0	0	0	0	0	0	0	0	0	0	0	0	0	0	0	0	0	0	0	21.7874	0	0	0	0	0	0	0	0	0
Solimicrobium	0	0	139.267	34.76	0	0	63.5822	0	0	0	0	0	0	0	0	0	4.86901	0	16.8642	0	0	0	6.667	0	12.7303	0	0	0	0	0	0	0	0	0	0	0	0	46.6514	0	0	0	0	0	0	0	0	0	0	0
Prochlorothrix	0	0	0	0	0	0	0	0	0	0	0	0	0	0	0	0	0	0	0	0	0	0	0	0	0	0	0	0	0	0	0	0	0	0	0	0	0	0	0	0	0	0	0	0	0	0	0	0	0
Paraprevotella	11.3944	10.5313	0	0	4.95557	0	0	7.0383	0	0	0	0	0	0	5.45201	5.71386	0	8.40841	6.38005	0	7.90321	482.609	6.29662	0	0	0	0	0	0	0	0	0	0	2.85007	0	0	0	0	5.72037	0	0	0	0	0	0	0	0	3.83257	0
Maribacter	0	0	0	0	0	0	0	0	0	0	0	0	0	0	0	0	0	0	0	0	0	0	0	0	0	0	0	0	0	0	0	0	0	0	0	0	0	0	0	0	0	0	0	0	0	0	0	0	0
Bavariicoccus	8.56028	0	0	0	0	0	12.8866	6.00165	0	5.92884	0	0	0	0	0	0	0	0	0	4.83091	0	5.26035	3.70389	0	7.29574	2.82808	0	0	0	8.32636	0	0	0	0	0	4.28664	11.404	9.80041	0	6.83597	0	0	0	0	0	0	0	0	0
Dialister	43.7269	520.606	698.763	279.02	340.442	76.2032	155.916	363.427	640.157	172.86	2872.37	1049.4	2771.21	45.3793	90.0188	213.708	37.042	94.7923	532.044	217.499	40.9235	115.336	86.7945	262.471	159.911	69.5011	60.6965	514.042	161.447	15.1171	17.4125	83.0075	0	115.796	47.6229	19.9774	123.19	9.07713	1533.61	37.4333	302.859	55.1319	19.2816	0	0	0	0	61.5999	0
Pelotomaculum	0	0	0	0	0	0	0	0	0	0	0	0	0	0	0	0	0	0	0	0	0	0	0	0	0	0	0	0	0	0	1.35682	0	0	0	0	0	0	0	0	0	0	0	0	0	0	0	0	0	0
Acetonema	2.31359	0	0	0	0	0	0	3.16451	0	3.7729	0	0	0	0	0	1.96707	0	0	2.46247	4.14593	0	0	0	0	0	0	0	4.46131	3.26521	4.06081	4.03277	6.5935	0	46.7964	0	24.1023	13.5891	0	3.72169	0	0	0	1.7089	0	0	0	0	0	0
Campylobacter	1767.12	2578.37	8405.24	11872.3	5412.79	4735.69	5215.5	5592.5	8477.28	2366.92	9630.83	6893.87	12063.4	9454.3	3527.51	12362	7089.21	2737.77	9533.39	1756.47	1051.89	6251.36	5999.44	3888.28	1145.21	981.306	5742.59	3541.29	8303.58	2398.44	4100.49	2599.49	320.051	3823.93	745.83	4474.37	1050.26	108.564	4464.3	3152.66	3497.96	82980.6	7829.06	4238.36	1382.35	2062.75	1509.21	3939.05	1831.9
Alysiella	4.28014	2.46587	3.90973	24.0646	13.5532	0	2.37065	4.85588	18.3705	0	0	3.31394	0	0	0	0	2.3596	6.97108	2.49978	0	0	0	2.59272	0	0	2.44067	0	0	0	0	0	0	0	0	0	0	0	0	0	3.94805	0	0	14.2193	0	0	0	0	0	0
Candidatus Arthromitus	0	0	0	0	0	0	0	0	0	0	0	0	0	0	3.15005	2.48225	0	0	1.97744	2.59571	0	0	1.56387	0	2.68007	1.39467	0	1.90019	0	0	1.58296	0	0	2.52829	0	0	0	0	2.34328	0	0	0	2.19255	0	0	0	0	3.06606	0
Lachnotalea	0	0	0	0	0	0	0	0	0	0	0	0	0	0	0	0	0	0	0	0	0	0	0	0	0	0	0	0	0	0	0	0	0	0	0	0	0	0	0	0	0	0	1.4832	0	0	0	0	0	0
Acetobacter	0	0	34.4461	48.7797	0	30.7827	16.2906	9.43896	8.42612	0	90.5259	0	45.0463	19.4483	0	0	0	0	0	18.7468	77.1375	3.35767	2.67503	10.7924	0	0	0	8.96393	0	6.2789	35.9934	8.35962	10091.4	688.706	732.842	123.261	106.665	3.86953	0	125.314	0	187.728	3.09537	13600.9	26404.3	38671.2	88417.4	849.646	13984.6
Desulfococcus	18.5087	6.11329	6.87573	0	3.40322	30.5674	8.57083	12.5489	4.02328	0	0	23.1976	0	0	3.21063	157.178	0	17.1043	63.987	34.3572	0	16.9003	15.721	9.28146	0	0	0	0	0	12.626	43.0413	9.65477	0	59.8056	0	5.41896	4.50695	0	26.3964	1.86436	20.1013	0	4.86876	0	0	0	0	20.5565	0
Heliorestis	0	0	0	0	0	0	0	0	0	0	0	0	0	0	0	0	0	0	0	1.55022	0	0	0	0	0	0	0	0	0	0	0	0	0	0	0	0	0	0	0	0	0	0	0	0	0	0	0	0	0
Jeongeupia	0	0	0	0	0	0	0	0	0	0	0	0	0	0	0	0	0	0	0	0	0	0	0	0	0	0	0	0	0	0	0	0	0	0	0	0	0	0	0	0	0	0	0	0	0	0	0	0	0
Culturomica	0	0	0	0	0	35.3032	0	7.09286	0	0	0	8.18738	0	0	0	0	0	0	4.81302	0	59.1117	0	0	0	0	0	0	0	227.621	7.16613	0	0	0	0	0	0	0	0	175.402	3.50938	0	46.0596	12.8651	0	0	0	0	0	0
Thermincola	0	0	0	0	0	0	0	0	0	0	0	0	0	0	0	0	0	0	0	0	0	0	0	0	0	0	0	0	0	0	0	0	0	0	0	0	0	0	0	0	0	0	0	0	0	0	0	0	0
Puteibacter	0	0	0	0	0	0	0	0	0	0	0	0	0	0	0	0	0	0	0	0	0	0	0	0	0	0	0	0	0	0	0	0	0	0	0	0	0	0	0	0	0	0	0	0	0	0	0	0	0
Sediminispirochaeta	0	1.90077	0	3.03518	0	0	0	0	7.43927	0	0	0	0	0	0	0	0	0	0	0	0	0	0	0	0	0	0	0	0	0	0	0	0	1.93069	0	2.8308	0	0	0	0	0	0	0	0	0	0	0	0	0
Antricoccus	0	0	0	0	0	0	0	0	0	3.38791	0	0	0	0	5.2097	2.76326	1.94761	5.74934	4.17874	2.05494	8.228	0	2.46926	0	4.39234	4.95883	0	0	9.28771	0	2.52519	0	0	0	5.90367	0	3.82408	1.33806	4.20413	1.27946	14.5734	0	14140.3	0	0	0	0	0	0
Laceyella	0	0	0	0	0	0	0	0	0	0	0	0	0	0	0	0	0	0	1.60434	3.31675	0	0	2.96311	0	0	3.06053	0	0	0	6.96138	0	0	0	0	0	0	0	11.2831	0	4.86195	0	0	0	0	0	0	0	0	0
Bacteroides	69602.4	73584	9980.19	15243.9	49930.4	43028.2	10351.3	32321	8208.4	9218.74	31638.9	13121.7	27404.6	12918.8	25908.2	41674.2	14131.4	57752.8	47168	11386.1	35165.7	46435.4	63650	15490.1	10560.4	12980.8	20587	8291.88	12529.7	12153.3	19137.9	22465.8	6624.26	35089.6	8739.69	21013.3	6537.2	3651.36	39546.7	6251.84	666.023	9587.38	12917	753.404	15128.3	2705.3	21920.5	20784.2	6017.53
Phocoenobacter	0	0	0	0	0	0	0	0	0	0	0	0	0	0	0	0	0	0	0	0	0	0	0	0	0	0	0	0	0	0	0	0	0	0	0	0	0	0	0	0	0	0	0	0	0	0	0	0	0
Thermonema	0	0	12.5381	0	0	0	0	8.8388	0	0	0	27.1451	0	0	0	0	2.02251	0	35.8178	0	0	1.95864	0	38.313	0	0	0	17.1017	0	0	0	0	0	0	0	0	0	0	58.7889	0	0	0	0	0	0	0	0	0	0
Actinopolymorpha	0	0	0	0	0	0	0	2.01874	0	0	0	0	0	0	0	3.41895	0	0	1.71627	2.77597	0	0	0	3.77734	0	0	0	2.18935	0	1.77447	3.12822	0	0	2.94201	0	4.52928	3.07292	0	5.58253	0	0	0	3.77248	0	0	0	0	4.9475	0
Dictyoglomus	0	0	0	0	0	0	0	0	0	0	0	0	0	0	0	2.29491	0	0	1.52972	2.01889	0	0	0	0	0	0	0	0	0	0	0	0	0	1.74682	0	2.91168	0	0	2.96357	0	0	0	1.67666	0	0	0	0	3.13574	0
Arenicella	0	0	0	0	2.02999	0	0	0	0	0	0	1.85191	0	0	0	0	3.97012	2.29974	3.69371	0	0	0	2.38695	0	0	4.14527	0	0	0	0	0	0	0	0	0	0	0	0	0	1.79124	0	0	3.9337	0	0	0	0	0	0
Faecalibaculum	0	0	0	0	0	0	7.11196	0	0	0	0	0	50.0706	0	0	8.47712	0	11.5706	6.49198	0	0	0	0	0	0	0	0	0	0	0	0	0	0	0	0	0	0	0	14.1286	0	0	0	8.8347	0	0	0	0	116.719	0
Filobacillus	0	0	0	0	0	0	0	0	0	0	0	0	0	0	0	0	0	0	0	1.87468	2.59832	0	1.76964	0	0	248.368	0	0	0	1.74035	0	0	0	0	0	0	3.2095	4.01419	0	171.703	0	0	0	0	0	0	0	0	0
Nicoletella	0	0	0	158.841	0	0	0	0	15.1822	0	0	0	0	0	5.02797	0	0	10.9238	0	0	0	0	0	0	0	0	0	0	0	0	0	4.47416	0	0	0	0	0	0	0	11.5151	0	0	0	0	0	0	0	0	0
Mariniradius	0	8.93876	7.75205	2.67385	6.56762	0	0	4.965	13.5122	0	45.8392	0	26.8545	0	0	0	0	0	0	0	0	0	2.83965	0	7.37019	2.7506	0	0	0	0	0	0	0	0	0	0	0	0	0	0	0	0	0	0	0	0	0	0	0
Deferribacter	0	0	0	0	0	0	0	0	0	0	0	0	0	0	0	0	2.39705	0	0	0	0	0	0	0	0	0	0	0	0	0	0	0	0	0	0	0	0	0	0	0	0	0	0	0	0	0	0	0	0
Limihaloglobus	0	0	0	0	0	0	0	0	0	0	0	0	0	0	0	0	0	0	0	0	4.22226	0	0	0	0	0	0	0	0	0	0	0	0	0	0	0	0	0	0	0	0	0	0	0	0	0	0	0	0
Thermophagus	0	0	5.12309	0	0	0	0	0	0	0	0	5.84813	0	0	0	0	0	0	0	0	0	0	0	0	0	0	0	0	0	0	0	0	0	0	0	0	0	0	0	0	0	0	0	0	0	0	0	0	0
Soehngenia	0	0	0	31.9416	0	0	6.74725	18.7142	0	0	0	10.3317	0	0	0	0	0	0	7.79784	0	0	8.0584	4.73275	26.1176	0	0	0	0	0	0	0	0	0	6.43565	0	23.8596	0	0	0	0	0	0	6.77112	0	0	0	0	22.0896	0
Neokomagataea	0	0	0	0	0	0	0	0	0	0	0	0	0	0	0	0	0	0	0	0	0	0	0	0	0	0	0	0	0	0	0	0	0	0	0	0	0	0	0	0	0	0	0	0	0	0	0	0	0
Magnetococcus	0	0	0	0	0	0	0	0	0	0	0	0	0	0	0	0	0	0	1.23124	0	0	0	0	0	0	0	0	0	0	0	0	0	0	0	0	0	0	0	0	0	0	0	0	0	0	0	0	0	0
Dehalococcoides	0	0	0	0	0	0	0	0	0	0	0	0	0	0	0	0	0	0	1.41779	1.58627	0	0	0	0	0	0	0	0	0	0	1.20606	0	0	0	0	0	0	0	0	0	0	0	1.09628	0	0	0	0	0	0
Halonatronum	0	0	0	0	0	0	0	0	0	0	0	0	0	0	0	5.10501	0	0	2.42516	0	0	0	0	6.47544	0	0	0	4.50262	0	7.37088	11.1938	0	0	0	0	0	0	0	0	0	0	0	0	0	0	0	0	0	0
Saccharicrinis	0	0	0	0	0	0	0	0	0	0	0	0	0	0	0	0	0	0	0	0	0	0	0	0	0	0	0	0	0	0	0	0	0	0	0	0	0	0	0	0	0	0	0	0	0	0	0	0	0
Paludibacterium	0	0	0	0	2.32852	0	0	0	0	0	0	3.55761	0	0	0	0	0	0	1.41779	0	0	0	0	0	0	1.78208	0	0	0	0	0	0	0	0	0	0	0	0	0	0	0	0	1.4832	0	0	0	0	0	0
Roseivirga	0	0	0	0	0	0	2.06672	0	0	0	0	0	0	4.51478	0	0	0	0	0	0	0	0	0	0	0	0	0	0	0	0	0	0	0	0	0	0	0	0	0	0	0	0	0	0	0	0	0	0	0
Angelakisella	0	0	0	0	0	0	0	0	0	0	0	0	0	0	0	0	0	0	0	0	0	0	0	0	0	0	0	0	7.32858	0	38.2547	0	0	5.60821	0	0	0	0	0	0	0	0	0	0	0	0	0	0	0
Zobellia	0	0	0	0	0	0	0	0	0	0	0	0	0	0	0	0	0	0	0	0	0	0	0	0	0	0	0	0	0	0	0	0	0	0	0	0	0	0	0	0	0	0	0	0	0	0	0	0	0
Atopobium	2074.71	1895.94	774.126	565.555	2697.86	3435.17	1749.3	1253.25	935.071	637.774	658.266	2061.22	1311.19	61.239	5980.25	16668.6	196.895	2610.7	15112	16656.8	245.216	725.592	1736.71	9563.68	456.58	1823.42	2714.31	2539.89	2959.08	2440.07	25812.2	4152.14	0	8729.68	912.609	9114.05	3243.43	212.354	17742.5	28.6233	5198.86	0	2161.08	0	0	0	0	14005.8	0
Enterocloster	8.96516	20.8571	102.462	305.541	0	0	0	0	107.338	0	0	0	18.5383	18.5222	51.7941	970.232	85.5074	70.5013	279.64	135.338	0	88.1388	116.673	0	21.1428	82.6342	0	48.9092	37.8764	59.0353	704.566	653.699	0	590.563	203.48	393.239	12.0868	0	504.978	31.7306	477.406	0	281.582	0	0	0	0	708.399	0
Barnesiella	3.23903	6.42153	0	0	5.55262	0	0	10.6393	8.42612	0	5.12169	0	8.31623	0	3.51352	4.68349	78.6908	0	3.13406	0	3.03137	4.58881	1.68733	0	0	0	0	0	0	0	0	0	0	3.12589	0	0	0	0	0	0	0	0	162.99	0	0	0	0	0	0
Roseiarcus	0	0	0	0	0	0	0	3.54643	0	0	4.73757	0	0	0	0	0	2.50941	0	2.61172	1.22575	0	0	1.35809	0	0	3.02179	0	0	0	0	0	0	0	0	0	0	0	0	0	0	0	0	2.35377	0	0	0	0	0	0
Murdochiella	0	0	0	0	0	0	0	0	0	0	6.40212	0	0	0	0	0	0	0	0	0	0	0	0	0	6.17905	0	0	0	0	0	0	0	0	0	0	0	0	0	0	0	0	0	0	0	0	0	0	0	0
Melittangium	0	0	0	0	0	0	0	0	0	0	0	0	0	0	0	0	0	0	0	0	0	0	0	0	0	0	0	0	0	0	0	0	0	0	0	0	0	0	0	0	0	0	0	0	0	0	0	0	0
Pseudoglutamicibacter	0	0	0	0	0	0	0	14.0766	0	0	0	0	0	0	0	0	0	0	0	0	0	0	0	0	0	0	0	0	0	0	0	0	0	0	0	0	0	0	0	0	0	0	0	0	0	0	0	0	0
Aquibacillus	0	0	0	2.60158	0	0	0	0	0	0	0	0	0	0	0	0	0	0	0	0	0	0	0	0	0	0	0	0	0	0	0	0	0	0	0	0	0	0	0	0	0	0	0	0	0	0	0	0	0
Sideroxydans	2.89199	0	0	0	5.19439	0	0	0	0	0	0	8.52852	0	7.29311	0	0	4.68174	0	6.11888	0	0	0	3.95082	0	0	7.51572	0	0	0	0	0	0	0	0	0	0	0	1.6997	0	7.96921	0	0	4.93324	0	0	0	0	0	0
Thermaurantimonas	0	0	0	0	0	30.675	0	0	0	0	0	0	0	0	0	0	0	0	0	0	0	0	0	0	0	0	0	0	0	0	0	0	0	0	0	0	0	0	0	0	0	0	0	0	0	0	0	0	0
Nitrosovibrio	0	0	0	0	0	0	0	0	0	0	0	0	0	0	0	0	0	0	0	0	0	0	0	0	0	0	0	0	0	0	0	0	0	0	0	0	0	0	0	0	0	0	0	0	0	0	0	0	0
Microscilla	0	0	0	0	0	0	0	0	0	0	0	0	0	0	0	0	0	0	0	0	0	0	0	0	0	0	0	0	0	0	0	0	0	0	0	0	0	0	0	0	0	0	0	0	0	0	0	0	0
Pluralibacter	0	0	0	0	0	0	0	0	0	0	0	0	0	0	0	0	0	0	0	0	0	0	0	0	0	0	0	0	0	0	0	0	0	0	0	0	0	0	0	0	0	0	0	0	0	0	0	0	0
Psychroserpens	0	0	0	0	0	0	0	0	0	0	0	0	0	0	0	0	0	0	0	0	0	0	0	0	39.0843	0	0	0	0	0	0	0	0	0	0	0	0	22.6747	0	0	0	0	0	0	0	0	0	0	0
Candidatus Purcelliella	0	0	0	0	0	0	0	0	3.11235	0	0	0	0	0	0	0	0	0	0	0	0	0	0	0	0	0	0	0	0	0	0	0	0	0	0	0	0	0	0	0	0	0	0	0	0	0	0	0	0
Bizionia	0	0	0	0	0	0	0	0	0	0	0	0	0	0	0	0	0	0	0	0	0	0	0	0	0	0	0	1.9415	0	0	0	0	0	0	0	0	0	0	0	0	0	0	0	0	0	0	0	0	0
Sulfurihydrogenibium	0	0	0	0	0	0	0	0	0	0	0	0	0	0	1.99907	2.48225	0	0	2.68634	1.80258	0	0	0	0	0	0	0	6.69197	5.2969	4.12906	3.42974	0	0	0	0	10.8379	0	0	0	0	0	0	1.61217	0	0	0	0	0	0
Hungatella	0	0	0	0	0	0	0	0	0	0	0	0	0	0	0	0	0	0	0	0	0	0	0	0	0	0	0	0	0	0	0	0	0	19.6747	0	0	0	9.54726	0	0	0	0	0	0	0	0	0	0	0
Aquicella	0	0	0	0	0	0	0	0	0	0	0	0	0	0	0	0	0	0	0	0	0	0	0	0	0	0	0	0	0	0	0	0	0	0	0	0	0	0	0	0	0	0	0	0	0	0	0	0	0
Cocleimonas	0	0	0	0	0	0	0	0	0	0	0	1.94938	0	0	0	0	1.42325	0	0	0	0	0	0	0	0	1.58837	0	0	0	0	0	0	0	0	0	0	0	0	0	0	0	0	1.90236	0	0	0	0	0	0
Marinilabilia	0	0	0	0	0	0	0	0	0	0	0	0	0	0	0	1.96707	0	0	0	0	0	0	0	10.9003	0	0	0	0	0	0	0	0	0	0	0	0	0	0	0	0	0	0	0	0	0	0	0	0	0
Candidatus Sneabacter	3.47039	0	0	0	0	0	0	3.49187	2.80871	0	0	0	0	0	0	0	0	0	0	2.70387	0	4.08516	3.08658	0	0	3.29297	0	0	0	2.18396	0	0	0	2.85007	0	0	3.41436	4.62898	0	2.92448	0	0	1.28974	0	0	0	0	0	0
Halalkalibacillus	0	0	0	0	0	0	0	0	0	0	0	0	0	0	0	0	0	0	0	0	0	0	0	0	4.0201	0	0	0	0	0	0	0	0	0	0	0	0	0	0	0	0	0	0	0	0	0	0	0	0
Naasia	0	0	0	0	0	0	0	0	0	0	0	0	0	0	0	0	0	0	0	1.87468	0	0	0	0	0	0	0	0	0	0	1.95985	0	0	0	0	5.90424	3.61922	0	12.8881	0	0	0	2.12807	0	0	0	0	3.48416	0
Murinocardiopsis	0	0	0	0	0	0	0	0	0	4.15789	0	0	0	0	0	0	0	0	2.01475	1.47812	11.9089	0	1.68733	0	3.35009	2.40193	0	0	3.04753	0	1.62064	0	0	0	10.5282	3.6396	14.4769	0	8.27042	1.53535	13.0658	0	0	0	0	0	0	0	0
Trueperella	26.8955	32.3131	42.5352	15.1036	74.5723	25.9392	65.9528	114.686	28.2389	95.4005	8.06667	17.252	55.9613	10.6503	226.561	201.765	23.4836	185.56	241.808	770.891	114.813	74.5962	87.6176	745.107	172.864	40.0193	62.0065	979.63	324.707	127.728	1454.06	53.3367	0	521.334	69.3681	2668.96	267.276	9.5111	244.184	39.6998	99.1664	0	68.1626	0	0	0	0	57.6976	0
Coprobacter	0	0	11.7966	0	7.64232	11.409	0	506.594	32.1103	0	11.0116	0	0	0	9.63189	18.172	527.052	0	0	0	0	0	0	0	0	0	0	0	0	0	0	0	0	0	19.3837	0	0	14.6825	8.8907	0	0	39.7787	715.901	0	0	0	0	5.43528	0
Amantichitinum	0	0	5.12309	0	0	0	0	0	0	0	0	2.58292	0	0	0	0	2.05997	0	0	0	0	0	1.39925	0	0	1.82082	0	0	0	0	0	0	0	0	0	0	0	0	0	0	0	0	1.61217	0	0	0	0	0	0
Anaeroglobus	88.3791	164.699	50.7591	0	264.377	0	79.2649	203.183	102.783	0	91.5503	0	110.537	51.5148	180.462	164.672	0	13.2954	158.568	24.6953	13.9659	63.6838	61.0731	50.0767	42.6578	1.51089	0	7.02243	171.678	220.376	4.86193	116.917	0	32.4081	61.0046	13.0217	6.28242	3.65255	45.5562	0	75.7149	0	0	0	0	0	0	15.9574	0
Chengkuizengella	0	0	0	0	0	0	0	0	0	0	0	0	0	0	0	0	0	0	0	1.62232	0	0	0	0	0	0	0	1.81757	0	1.12611	6.48258	0	0	0	0	6.22776	2.39005	0	0	0	0	0	1.19301	0	0	0	0	0	0
Filomicrobium	0	0	0	0	0	0	0	0	2.42915	0	0	2.58292	0	0	0	0	1.91015	0	1.26855	0	0	0	0	0	0	0	0	0	0	0	0	0	0	0	0	0	0	0	0	1.2429	0	0	3.15985	0	0	0	0	0	0
Haloferula	0	0	0	0	0	0	0	0	0	0	0	0	0	0	0	0	0	0	0	0	0	0	0	0	0	0	0	0	0	0	0	0	0	0	0	0	0	0	0	0	0	0	0	0	0	0	0	0	0
Turneriella	2.31359	0	0	0	0	0	0	0	0	0	0	0	0	0	0	0	0	0	1.30586	1.65837	0	0	1.8931	0	0	2.16949	0	0	0	0	0	0	0	0	0	0	0	2.42298	0	3.50938	0	0	0	0	0	0	0	0	0
Lihuaxuella	0	0	0	0	0	0	0	0	0	0	0	0	0	0	0	0	0	0	0	1.1897	0	0	0	0	0	1.51089	0	0	0	0	0	0	0	0	0	0	0	3.21858	0	2.26647	0	0	0	0	0	0	0	0	0
Cecembia	0	0	0	0	0	0	0	0	0	0	0	0	0	0	0	0	0	0	0	0	0	0	0	0	0	0	0	0	0	0	0	0	0	0	0	0	0	0	0	0	0	0	0	0	0	0	0	22.5773	0
Xylanivirga	0	0	0	0	0	0	0	0	0	0	0	0	0	0	0	0	0	0	0	0	0	0	0	0	0	0	0	0	0	0	0	0	0	0	0	3.2352	0	0	0	0	0	0	0	0	0	0	0	0	0
Hydrogenothermus	0	0	0	0	0	0	0	0	0	0	0	0	0	0	0	0	0	0	0	0	0	0	0	0	0	0	0	0	0	0	0	0	0	0	0	0	0	0	0	0	0	0	0	0	0	0	0	0	0
Pisciglobus	4.5115	0	0	0	0	0	0	4.6922	0	7.6998	0	0	0	0	7.32993	3.74679	3.78285	5.89308	4.14143	5.44379	0	0	6.04969	5.71997	6.2535	9.18158	0	3.30468	5.44202	10.3397	1.73371	11.7741	0	2.29845	4.82133	6.14688	15.3646	9.72808	6.06497	6.68975	11.3907	0	1.54768	0	0	0	0	0	0
Ilyobacter	0	0	0	0	0	0	0	0	0	0	0	0	7.44996	15.9754	0	0	2.32214	0	2.38785	0	0	0	3.99197	0	0	3.56416	0	0	0	0	0	0	0	3.81542	0	0	0	0	0	0	0	0	3.4178	0	0	0	0	0	0
Tamaricihabitans	0	0	0	0	0	0	0	0	0	0	0	0	0	0	0	0	0	0	0	0	0	0	0	0	0	0	0	0	0	0	0	0	0	0	0	0	0	0	0	0	0	0	1.22525	0	0	0	0	0	0
Vicingus	0	0	0	0	0	0	0	0	0	0	0	0	0	0	0	0	0	0	0	0	0	0	0	0	0	0	0	0	0	0	0	0	0	0	0	0	0	0	0	0	0	0	0	0	0	0	0	0	0
Thermocrinis	0	0	0	0	0	0	0	0	0	0	0	0	0	0	0	0	0	0	0	0	0	0	0	0	0	0	0	0	0	0	0	0	0	0	0	0	0	0	0	0	0	0	0	0	0	0	0	0	0
Ciceribacter	0	0	0	0	0	0	0	0	0	0	0	0	0	0	0	0	0	0	0	0	0	0	0	0	0	0	0	0	0	0	0	0	0	0	0	0	0	0	0	0	0	0	0	0	0	0	0	0	0
Thermanaerovibrio	0	0	6.26905	7.08208	4.47792	0	5.28838	6.2199	46.6093	0	40.4614	0	176.72	4.86207	0	8.75813	1.91015	0	0	0	0	0	3.62158	0	5.06235	0	0	0	0	0	0	0	0	3.35573	0	0	0	1.55505	4.34197	0	0	0	1.54768	0	0	0	0	4.80814	0
Candidatus Izimaplasma	0	0	0	0	0	0	0	2.56434	0	0	6.01799	3.60635	0	0	0	0	0	0	0	0	0	0	0	0	0	0	0	0	0	0	0	0	0	0	0	0	0	1.88052	0	1.8278	0	0	0	0	0	0	0	0	0
Oceanivirga	0	0	70.1729	8.52741	419.79	0	12.1572	298.719	60.9565	24.7164	0	0	9.35576	45.7266	8.72322	3.23161	0	27.525	20.7445	0	0	0	0	0	0	0	0	2.56112	0	0	0	0	0	57.2313	14.8576	8.57329	0	0	7.23662	0	0	36.9873	105.694	0	0	0	0	50.3809	0
Gorillibacterium	3.23903	0	0	0	0	0	0	2.12786	0	0	0	0	0	0	0	0	0	0	0	1.26181	0	2.68613	1.48156	0	0	0	0	0	0	0	0	0	0	1.65488	0	0	5.39468	2.74845	0	2.26647	0	0	0	0	0	0	0	0	0
Tyzzerella	0	0	0	0	0	0	0	0	0	0	0	0	0	0	0	0	0	0	0	0	0	0	0	0	0	0	0	0	0	0	0	0	0	0	0	0	0	0	0	0	0	0	0	0	0	0	0	0	0
Allochromatium	0	0	0	0	0	0	0	0	0	0	0	0	0	0	0	0	2.47196	0	2.49978	0	0	0	2.83965	0	0	3.99031	0	0	0	0	0	0	0	0	0	0	0	0	0	3.14382	0	0	4.19164	0	0	0	0	0	0
Crenobacter	2.77631	80.2434	8.69578	0	6.20939	0	5.6531	218.842	0	6.31383	0	8.82093	0	5.44089	0	0	3.10868	0	3.39523	2.48756	3.68095	6.09976	29.7957	0	3.27564	9.06536	0	1.65234	0	0	0	0	0	2.20651	0	5.01456	6.41899	5.46074	0	11.5151	0	0	4.35286	0	0	0	0	0	95.4811
Sciscionella	0	2.15763	0	0	0	0	0	83.8049	0	0	0	0	0	0	0	0	0	12.936	0	51.049	0	0	0	0	0	3.13801	0	0	0	0	108.847	0	0	0	0	0	0	0	0	0	0	0	40.8524	0	0	0	0	17.9782	0
Aminobacterium	0	0	3.23564	3.10744	3.52263	0	0	0	18.6741	0	30.7302	0	54.7485	0	2.90774	3.18477	0	0	0	0	0	0	2.30464	0	4.61568	0	0	0	0	0	0	0	0	2.11457	0	0	0	1.33806	4.13521	0	0	0	0	0	0	0	0	3.41447	0
Luteibaculum	2.37143	5.23996	0	4.98636	0	0	18.7221	0	7.5911	0	0	0	0	0	0	0	16.9666	0	0	0	0	5.764	1.85195	0	21.2917	0	0	0	0	3.17357	0	0	0	0	42.3096	0	0	2.45914	0	3.0707	0	0	0	0	0	0	0	0	0
Nitritalea	0	0	0	0	0	0	0	0	0	0	0	0	0	0	0	0	0	0	0	0	0	0	0	0	0	0	0	0	0	0	0	0	0	0	0	0	0	0	0	0	0	0	0	0	0	0	0	0	0
Hydrogenispora	0	0	0	0	0	0	0	0	0	0	0	0	0	0	0	0	0	0	0	0	0	0	0	0	0	0	0	0	0	0	0	0	0	0	0	0	2.6632	0	0	0	0	0	0	0	0	0	0	0	0
Cryptobacterium	0	0	0	0	0	0	0	0	0	0	0	0	5.89066	0	3.21063	2.10757	0	9.12708	352.805	16.7279	0	0	0	0	3.64787	0	0	0	0	6.79076	39.1593	0	0	4.27511	28.6328	0	0	0	36.1831	0	68.6794	0	0	0	0	0	0	48.3601	0
Lacinutrix	9.023	0	0	0	0	0	0	0	0	0	0	0	0	0	0	0	0	0	4.25336	0	0	0	0	0	0	0	0	0	0	0	0	0	0	0	0	0	0	0	0	0	0	0	24.376	0	0	0	0	0	0
Otariodibacter	0	0	0	0	0	0	0	0	0	0	0	2.33925	0	0	0	0	2.32214	0	0	0	0	0	0	0	0	0	0	0	0	0	0	0	0	0	0	0	0	0	0	0	0	0	0	0	0	0	0	0	0
Haloactinospora	0	0	0	0	0	0	0	0	0	0	0	0	0	0	0	0	0	0	0	1.44206	0	0	0	0	0	0	0	0	0	0	3.31667	0	0	0	0	0	0	0	0	0	15.746	0	0	0	0	0	0	0	0
Sulfurivirga	0	0	0	0	0	0	0	0	0	0	0	0	0	0	0	0	0	0	0	0	0	0	0	0	0	0	0	0	0	0	0	0	0	0	0	0	0	0	0	0	0	0	0	0	0	0	0	0	0
Vallitalea	0	1.8494	0	4.2637	0	0	4.55895	9.87545	0	0	0	3.21647	39.1556	0	2.12023	2.62276	0	0	1.90282	2.48756	0	4.08516	4.81506	12.0875	0	0	0	0	0	12.6943	0	5.06287	0	3.63155	0	10.5953	0	0	5.51361	0	0	0	3.9337	0	0	0	0	4.80814	0
Athalassotoga	0	0	0	0	0	0	0	0	0	0	0	0	0	0	0	0	0	0	0	0	0	0	0	0	0	0	0	0	0	0	0	0	0	0	0	0	0	0	0	0	0	0	1.41871	0	0	0	0	0	0
Methylogaea	0	0	0	0	0	0	0	0	0	0	0	0	0	0	0	0	2.62178	0	0	0	0	0	0	0	0	0	0	0	0	0	0	0	0	0	0	0	0	0	0	0	0	0	14.7675	0	0	0	0	0	0
Komagataeibacter	0	0	0	6.72075	0	0	0	0	0	0	8.19471	3.16774	0	100.483	0	11.5682	0	0	3.54447	3.46095	4.70945	0	27.0796	0	0	40.058	0	2.02411	0	0	0	148.118	294.658	18.7553	30.3055	8.57329	0	11.9702	107.722	5.95863	14.5734	2063.61	0	334.022	56.2053	183.911	267.367	3.55384	381.924
Mesotoga	0	0	0	0	0	0	0	0	0	0	0	0	0	0	0	0	0	0	0	0	0	0	0	0	0	0	0	0	0	0	0	0	0	0	0	0	0	0	0	0	0	0	0	0	0	0	0	0	0
Mesoaciditoga	0	0	0	0	0	0	0	0	0	0	0	0	0	0	0	0	0	0	0	0	0	0	0	0	0	0	0	0	0	0	0	0	0	0	0	0	0	2.85695	0	2.52236	0	0	0	0	0	0	0	0	0
Necropsobacter	0	173.176	0	9.10554	0	0	0	0	51.164	6.46783	0	0	0	0	0	0	7.97769	0	5.33536	0	0	9.28955	13.2929	0	0	8.32928	0	0	0	0	0	0	0	0	0	0	5.94098	0	0	0	0	0	17.2502	0	0	0	0	0	0
Geotoga	0	0	0	0	0	0	0	0	0	0	0	0	0	0	0	0	0	0	0	0	0	0	0	0	0	0	0	0	0	0	0	0	0	0	0	0	0	0	0	0	0	0	0	0	0	0	0	0	0
Actinomyces	11783.3	9195.11	5380.53	4325.35	5998.51	12246.5	12345	65253.5	3672.04	6155.3	4916.44	6586.26	5983.01	4971.47	31325	84111.4	9381.95	21386.3	60085.2	116448	25929.5	16601.8	18994.5	193468	11668.4	5237.26	22927.6	67259.7	57121.5	40822.7	204000	24388.2	103.686	99063	15134.2	111031	31058.7	2340.67	153867	3485.07	24460.1	14359.4	99592.4	82.8868	0	188.452	0	273425	0
Candidatus Chazhemtobacterium	0	0	0	5.41996	0	0	0	0	0	0	0	0	0	0	0	0	0	0	0	0	0	0	0	0	0	0	0	0	0	0	0	0	0	0	0	0	0	0	0	0	0	0	0	0	0	0	0	0	0
Holdemania	0	0	0	0	0	0	0	0	0	0	0	0	24.9487	0	0	0	0	0	0	0	0	0	0	0	0	0	0	0	0	0	0	0	0	0	0	0	0	0	0	0	0	0	0	0	0	0	0	16.0968	0
Marinoscillum	0	0	0	0	0	0	0	0	0	0	0	0	0	0	0	0	0	0	0	0	0	0	23.4168	0	0	0	0	0	0	0	0	0	0	0	0	0	0	0	0	0	0	0	0	0	0	0	0	0	0
Eggerthia	0	0	0	0	18.9864	0	0	0	12.4494	0	69.2709	29.728	34.8242	0	18.9609	28.1478	0	0	40.4816	7.21032	10.2309	27.5888	0	0	125.74	0	0	21.4391	0	0	78.0171	133.165	0	18.4795	0	153.106	0	0	126.744	0	0	0	0	0	0	0	0	57.9764	0
Thermasporomyces	0	0	0	0	0	0	0	0	0	85.5448	0	0	0	0	0	3.04427	0	0	0	2.66782	3.68095	0	0	0	0	0	0	0	0	0	2.67595	0	0	2.16054	4.03417	5.90424	2.79977	0	4.27305	0	0	0	2.77293	0	0	0	0	3.34479	0
Haloechinothrix	0	0	0	0	0	0	0	0	0	0	0	0	0	0	0	0	0	0	0	0	0	0	0	0	0	0	0	0	0	0	1.7714	0	0	0	0	0	0	0	0	0	0	0	1.32198	0	0	0	0	0	0
Kiloniella	0	0	0	0	0	0	0	0	0	0	0	0	0	0	0	0	0	0	0	0	0	0	0	0	0	0	0	0	0	0	0	0	0	0	0	0	0	0	0	0	0	0	0	0	0	0	0	0	0
Negadavirga	0	0	0	0	0	0	0	3.87379	0	0	0	0	0	0	0	6.88473	7.52824	0	2.9102	0	0	0	0	10.9003	0	0	0	0	0	0	0	0	0	0	0	0	0	0	0	0	0	0	2.48274	0	0	0	0	0	0
Duodenibacillus	0	0	0	0	0	0	0	0	0	0	0	3.60635	0	6.94582	0	0	0	0	0	0	0	0	0	0	0	9.22032	0	0	0	0	0	0	0	0	0	0	0	0	0	0	0	0	3.74024	0	0	0	0	0	0
Brockia	0	0	0	0	0	0	0	0	0	0	0	0	0	0	0	0	0	0	0	0	0	0	0	0	0	0	0	0	0	0	1.58296	0	0	0	0	0	0	0	0	0	0	0	0	0	0	0	0	0	0
Cuspidothrix	7.17213	0	0	0	0	0	0	3.05539	0	0	0	0	0	0	0	0	0	0	0	0	0	0	0	0	0	0	0	0	0	3.51482	77.7909	28.1401	0	0	19.4821	0	4.43866	0	0	0	0	0	0	0	0	0	0	4.04162	0
Inordinaticella	0	0	0	0	0	0	0	0	0	0	0	0	0	0	0	0	0	0	0	0	0	0	0	0	0	0	0	0	0	0	0	0	0	0	0	0	0	0	0	0	0	0	0	0	0	0	0	0	0
Metalysinibacillus	0	0	0	0	0	0	0	0	0	0	0	0	0	0	0	0	0	0	0	0	0	0	0	0	0	0	0	0	0	0	0	0	0	0	0	0	0	0	0	0	0	0	0	0	0	0	0	0	0
Anaerotignum	0	0	0	0	0	0	0	0	0	0	0	0	0	0	0	0	0	0	0	0	0	0	0	0	0	0	0	0	0	0	517.099	0	0	0	0	0	0	0	0	0	0	0	0	0	0	0	0	0	0
Syntrophus	0	0	0	0	0	0	0	0	8.42612	0	0	0	0	0	0	0	0	0	0	1.51417	0	0	1.52271	0	0	1.7046	0	0	0	3.82194	0	0	0	0	0	0	3.41436	5.02678	0	2.30303	0	0	0	0	0	0	0	0	0
Lentisphaera	0	0	0	0	0	0	0	0	0	0	0	0	0	0	0	0	0	0	0	0	0	0	0	0	0	0	0	0	0	0	0	0	0	0	0	0	0	0	0	0	0	0	0	0	0	0	0	0	0
Marispirochaeta	0	0	9.50469	19.7287	0	0	0	0	6.14879	0	99.1048	19.2501	64.7973	0	0	0	2.73414	0	3.80564	0	0	0	4.03313	0	0	3.44794	0	0	0	1.33085	0	0	0	0	0	0	0	0	0	0	0	0	0	0	0	0	0	0	0
Verrucosispora	0	0	0	0	0	0	0	0	0	0	0	0	0	0	0	0	0	0	0	0	0	0	0	0	0	0	0	0	0	0	0	0	0	0	0	0	0	0	0	0	0	0	0	0	0	0	0	0	0
Marinithermus	4.5115	0	0	0	0	5.91974	5.71388	5.23781	0	0	0	4.58103	0	0	0	0	0	0	15.3345	1.26181	0	0	2.18118	0	0	0	0	2.06542	0	1.74035	1.35682	0	0	2.62023	0	12.5364	2.45834	0	9.2353	0	0	0	2.16031	0	0	0	0	0	0
Pistricoccus	0	0	0	0	0	0	0	0	0	0	0	11.3551	0	0	2.24138	0	2.50941	0	0	0	0	0	2.67503	0	0	0	0	0	0	0	0	0	0	0	0	0	0	0	0	0	0	0	0	0	0	0	0	0	0
Chrysiogenes	0	0	0	0	0	0	0	0	0	0	0	2.14431	0	6.25124	0	0	2.39705	0	0	0	0	0	0	0	0	0	0	0	0	0	0	0	0	0	0	0	0	0	0	0	0	0	0	0	0	0	0	0	0
Actinophytocola	0	0	0	0	0	0	0	0	0	0	0	0	0	0	0	0	0	0	0	0	0	0	0	0	0	1.43341	0	0	0	0	0	0	0	0	4.52615	0	0	0	0	0	0	0	0	0	0	0	0	0	0
Desulfurobacterium	0	0	0	0	0	0	0	0	0	0	0	0	0	0	0	0	0	0	0	0	0	0	0	0	0	0	0	0	0	0	0	0	0	0	0	0	0	0	0	0	0	0	0	0	0	0	0	0	0
Andreesenia	0	0	0	0	0	0	0	0	0	0	0	0	0	0	0	0	0	0	0	0	0	0	0	0	0	0	0	0	0	0	0	0	0	0	0	0	0	0	0	0	0	0	0	0	0	0	0	0	0
Saccharibacter	0	6.26741	0	0	2.86587	0	2.85694	0	0	2.61793	0	0	0	0	7.45109	2.15441	4.11993	10.5644	5.07419	2.19915	0	0	4.03313	0	6.62573	6.19853	0	1.77626	11.7548	4.81155	0	0	0	2.0686	6.78922	0	3.14121	0	3.10141	3.69216	0	0	1.80563	0	0	0	0	0	0
Salinimicrobium	0	0	0	0	0	0	0	0	0	0	0	0	0	0	0	0	0	0	0	0	0	0	0	0	0	0	0	0	0	0	0	0	0	0	4.52615	0	0	0	0	0	0	0	0	0	0	0	0	0	0
Iodobacter	0	0	0	0	0	0	0	0	0	0	0	0	0	0	0	0	0	0	0	0	0	0	0	0	0	0	0	0	0	0	0	0	0	0	0	0	0	0	0	0	0	0	0	0	0	0	0	0	0
Mannheimia	0	31.9535	36.4683	38.4456	25.1958	0	0	49.8137	21.5587	38.73	0	247.23	0	220.182	0	0	314.913	0	7.23818	10.8876	789.726	15.3333	51.4841	0	0	13.6368	251.519	0	0	0	0	81.0059	0	0	0	0	0	0	0	36.0808	0	0	58.1994	0	0	0	0	0	0
Anaerostipes	0	0	0	0	0	0	0	20.0783	0	0	0	0	0	0	0	49.8792	0	0	21.4907	60.9632	0	0	11.3174	0	0	0	0	0	90.1198	154.55	17.3748	0	0	311.072	0	27.661	0	0	46.6589	0	0	0	9.09264	0	0	0	0	47.0361	0
Gulbenkiania	0	0	0	0	0	0	0	0	0	0	0	0	0	110.091	0	0	0	0	0	0	0	0	0	0	0	0	0	0	0	0	0	0	0	0	0	0	0	0	0	0	0	104.681	0	0	0	0	0	0	0
Psychrilyobacter	837.173	613.59	86.2837	59.186	344.442	373.697	41.2737	233.41	8.12247	41.2709	11.7799	39.5236	32.2254	35.6552	115.704	326.861	81.2751	515.429	243.897	114.68	67.3397	341.195	497.556	115.047	37.8188	3.13801	0	62.9541	34.3936	21.6349	109.865	159.304	0	238.579	0	49.0942	8.33103	1.66354	297.873	32.9735	0	0	34.9196	0	0	0	0	317.198	0
Mesoplasma	2.89199	0	0	0	0	0	0	3.27363	0	0	0	0	0	0	0	0	0	0	0	2.88413	0	2.40633	0	0	0	0	0	0	0	2.18396	0	0	0	0	0	0	0	2.85695	0	2.63203	0	0	0	0	0	0	0	0	0
Aminiphilus	0	0	0	0	0	0	0	0	0	0	0	2.68039	37.7696	0	0	0	0	0	0	0	0	0	0	0	0	0	0	0	0	0	0	0	0	0	0	0	0	0	0	0	0	0	0	0	0	0	0	0	0
Mitsuokella	0	7.19211	0	13.9474	0	0	23.3418	41.4114	24.9747	0	29.9619	9.94182	32.9184	10.5345	13.8118	10.1632	2.32214	20.9851	13.0213	12.0412	0	36.5426	0	371.69	0	2.9443	0	7.64206	42.2301	3.54894	9.38466	13.5402	0	29.9258	10.6266	30.0874	7.9896	0	256.107	0	29.4819	47.4553	5.6426	0	0	0	0	1023.65	0
Desulfohalovibrio	0	0	0	0	0	0	0	0	0	0	0	0	0	0	0	0	0	0	0	0	0	0	0	0	0	0	0	0	0	0	0	0	0	0	0	0	0	0	0	0	0	0	0	0	0	0	0	0	0
Gleimia	0	0	0	0	0	0	0	11.4031	0	4.31189	0	0	0	0	7.81455	19.1555	4.11993	4.95881	9.62604	105.992	5.3049	0	22.388	25.7938	31.863	2.98304	0	63.5737	11.3194	24.672	27.1364	0	0	24.5474	7.0844	127.386	6.82871	0	104.759	1.75469	9.54811	0	34.178	0	0	0	0	81.4596	0
Thermoactinospora	0	0	0	0	0	0	0	0	0	0	0	0	0	0	0	0	0	0	0	0	0	0	0	0	0	0	0	0	0	0	2.82671	0	0	0	0	0	0	0	0	0	0	0	3.09537	0	0	0	0	0	0
Rosenbergiella	0	0	0	0	0	0	0	0	0	0	0	0	0	0	0	0	0	0	0	0	0	0	0	0	0	0	0	0	0	0	0	0	0	0	0	0	0	0	0	0	0	0	0	0	0	0	0	0	0
Thiorhodococcus	0	0	0	0	0	3.87474	0	0	0	0	0	0	0	0	0	0	0	0	0	0	0	0	0	0	0	0	0	0	0	0	0	0	0	0	0	0	0	0	0	0	0	0	0	0	0	0	0	0	0
Mucispirillum	0	8.63053	5.12309	6.21489	0	6.35027	0	5.51061	10.7034	0	0	5.31205	0	9.83991	3.93757	5.66703	7.90278	4.74321	8.35749	6.09272	2.92311	0	2.55157	12.5192	0	15.69	0	2.35458	4.20849	0	4.59811	0	0	9.33169	13.8736	6.22776	0	0	4.34197	2.48581	0	32.1021	12.3492	0	0	0	0	9.40722	0
Peptacetobacter	0	0	0	0	0	0	0	0	0	0	0	83.1896	0	0	0	0	0	0	56.9354	0	0	0	130.418	0	0	80.8521	0	0	0	0	0	0	0	0	0	0	0	0	0	48.7291	0	0	112.916	0	0	0	0	0	0
Prosthecochloris	0	0	0	0	0	0	0	0	0	0	0	0	0	0	0	3.0911	0	0	2.42516	0	0	0	0	0	0	0	0	0	0	0	2.8644	0	0	0	0	0	0	0	7.92582	0	0	0	0	0	0	0	0	0	0
Fervidicella	0	0	0	0	0	0	0	1.8005	0	0	0	0	0	0	3.45294	2.52909	1.64797	3.37774	1.86551	2.09099	0	0	0	0	2.68007	14.6828	0	1.90019	16.3986	3.82194	0	5.53383	0	0	0	0	0	2.63996	2.41221	2.33958	0	0	0	0	0	0	0	0	0
Granulosicoccus	0	0	0	3.03518	0	0	0	0	0	0	0	0	0	0	0	0	0	0	0	0	0	0	0	0	0	0	0	0	0	0	0	0	0	0	0	0	0	0	0	0	0	0	0	0	0	0	0	0	0
Coprothermobacter	2.77631	0	3.64009	0	0	0	0	0	29.9089	0	0	0	0	0	0	0	0	0	0	2.81202	0	2.40633	1.72848	0	0	0	0	0	0	1.70622	0	0	0	3.35573	0	0	0	2.24216	0	1.93747	0	0	0	0	0	0	0	0	0
Uliginosibacterium	0	0	0	0	0	0	0	0	0	0	0	0	0	0	0	0	0	0	0	0	0	0	0	0	0	0	0	0	0	0	0	0	0	0	0	0	0	0	0	0	0	0	0	0	0	0	0	0	0
Sedimentibacter	0	0	0	0	0	0	0	0	0	0	0	0	0	0	7.08762	0	0	0	0	0	0	0	0	0	0	0	0	0	0	0	0	0	0	0	0	0	0	0	0	0	0	0	0	0	0	0	0	0	0
Alloprevotella	19593.2	38801.4	13057.6	7138.23	19497.8	24065.7	2553.38	22831.2	9129.13	1332.84	24213.2	8375.15	103217	7625.7	37256	40626.5	5552.92	39001.2	50386.4	3682.81	16068.3	23222.5	20491.8	2562.11	1738.17	2096.11	55944.7	1216.95	28092.9	2149.16	1732.58	7980.85	0	15726.2	3896.52	2549.34	827.913	399.068	28004	3435.97	362.158	4377.06	8163.16	0	0	0	0	10014.2	0
Bisgaardia	0	0	0	0	0	0	0	0	0	0	0	0	0	0	0	0	0	0	0	0	0	3.63747	0	0	0	0	0	0	0	0	0	0	0	0	0	0	0	0	0	0	0	0	0	0	0	0	0	0	0
Floricoccus	5.3791	0	3.84232	3.32424	0	5.59685	2.73537	4.36484	4.78239	3.9269	7.5545	2.33925	0	0	0	0	1.61052	2.51534	1.19393	3.13649	2.49005	5.0365	5.63815	0	6.2535	5.53994	0	1.98281	0	3.0712	0	4.82739	0	3.63155	6.39564	31.2197	12.36	420.043	0	288.719	7.03545	0	0	0	0	0	0	0	0
Gottschalkia	3.00767	0	5.25791	4.6973	0	0	3.16087	2.12786	0	0	0	0	0	0	0	0	0	0	0	1.98284	0	4.7567	1.60502	0	0	1.93704	0	0	0	0	0	0	0	4.1372	0	0	0	4.41199	0	2.92448	0	0	0	0	0	0	0	0	0
Aminivibrio	0	0	0	0	0	0	0	0	5.76923	0	46.2233	2.19305	41.0614	0	0	0	0	0	0	0	0	0	2.92196	0	3.64787	0	0	0	0	0	0	0	0	0	0	0	0	0	0	0	0	0	0	0	0	0	0	2.78733	0
Salibacterium	0	0	0	0	0	0	0	0	0	0	0	0	0	0	0	0	0	0	0	0	0	0	0	0	0	0	0	0	0	0	0	0	0	1.47101	0	0	0	0	0	0	0	0	0	0	0	0	0	0	0
Pasteuria	2.54495	0	0	0	2.98528	0	0	0	0	0	0	3.50888	0	0	0	0	1.98506	0	2.2013	0	0	0	2137.06	0	0	4.33897	0	0	0	0	0	0	0	0	0	0	5.18982	0	0	5140.87	0	0	3.64351	0	0	0	0	0	0
Pseudothermotoga	0	0	0	0	0	0	0	0	0	0	0	0	0	0	0	0	0	0	0	0	0	0	7.20201	0	0	0	0	0	0	0	0	0	0	0	0	0	0	0	0	10.0163	0	0	0	0	0	0	0	0	0
Ulvibacterium	0	0	0	0	0	0	0	0	0	0	0	0	0	0	0	0	0	0	0	0	0	0	0	0	0	0	0	0	0	0	0	0	0	0	0	0	0	0	0	0	0	0	0	0	0	0	0	0	0
Dactylosporangium	0	0	0	0	0	0	0	0	0	0	0	0	0	0	0	0	0	0	0	0	0	0	0	0	0	0	0	0	0	0	0	0	0	0	0	0	0	0	0	0	0	0	0	0	97.22	197.534	147.755	0	0
Cuneatibacter	0	0	0	0	0	0	0	0	0	0	0	0	0	0	0	0	0	0	0	0	0	0	0	0	0	0	0	0	0	0	0	0	0	0	0	0	0	0	0	0	0	0	0	0	0	0	0	0	0
Rodentibacter	0	38.9915	34.6483	29.2678	80.6623	20.5577	0	23.9521	36.1336	87.9317	0	69.4465	0	650.129	20.4148	0	33.6336	23.3567	8.17094	7.35452	111.403	17.9635	31.9769	0	0	32.0387	932.718	0	0	0	0	0	0	0	0	7.76449	13.6574	0	0	76.5117	0	0	66.0345	70.5157	75.9531	91.9553	140.719	0	86.5991
Intestinibacillus	12.262	114.56	12.7403	0	0	0	0	15.3315	19.1296	0	0	4.33736	0	0	104.679	180.736	13.1838	23.9316	14.5137	0	17.0515	60.6059	49.2618	11.5479	0	15.8837	0	0	9.94075	18.7343	26.2695	0	0	185.071	14.7592	8.41153	0	0	20.8828	0	0	0	0	0	0	0	0	32.1239	0
Peptidiphaga	0	0	0	0	0	0	0	0	0	0	0	0	0	61.1232	0	0	0	0	0	0	0	0	0	0	0	0	0	0	0	0	0	0	0	0	0	0	0	0	0	0	0	0	0	0	0	0	0	0	0
Saccharococcus	0	0	0	0	20.2999	0	0	0	0	0	0	0	0	0	0	0	0	0	0	0	0	0	0	0	0	0	0	0	0	0	0	0	0	0	0	0	0	0	0	0	0	0	0	0	0	0	0	0	0
Bibersteinia	0	126.838	0	0	16.2996	0	0	0	0	23.3304	0	68.7642	0	54.6404	0	0	9.36349	0	14.0286	0	45.3623	0	15.5152	0	0	28.6682	0	0	0	0	0	0	0	0	0	0	0	0	0	26.1375	0	0	22.1512	0	0	0	0	0	0
Kytococcus	11605.8	4232.5	3845.56	1612.19	4567	2772.59	6827.67	9056.99	4847.14	8197.74	1756.23	2523.22	586.987	47.6946	20152	31348.7	3562.54	9548.8	9655.17	20338.4	5187.32	6812.09	3591.58	23322.5	6003.65	3990.23	576.399	31674.8	8998.92	2140.42	31679.8	5996.32	0	15889.4	7128.88	28171.6	6706.89	2962.54	13087.9	1870.79	17383.9	0	16800.8	0	0	0	0	9981.76	0
Seonamhaeicola	0	0	0	0	0	0	0	0	0	0	0	0	0	0	0	0	4.90647	0	0	0	0	0	0	0	0	0	0	0	0	0	0	0	0	0	0	0	0	0	0	0	0	0	0	0	0	0	0	0	0
Galactobacillus	4.56934	9.70935	0	9.3946	18.6879	17.544	0	10.3119	123.203	0	56.7228	3.07027	239.785	12.0394	8.72322	0	0	0	8.3948	0	6.49579	0	4.19774	24.4987	5.73237	0	0	0	30.1125	0	4.78655	0	0	0	0	6.30864	0	0	5.85821	0	12.2283	0	0	0	0	0	0	0	0
Isoptericola	27.5896	517.164	715.615	209.716	993.741	383.707	368.302	3235.44	0	162.081	0	22.028	64.6241	44.8005	202.33	3241.96	1329.02	970.058	427.202	1854.03	1383.01	825.091	391.954	15706.3	142.193	432.425	51.9632	7477.08	328.553	283.813	3521.55	344.511	0	1028.88	900.014	2193.06	1988.79	214.379	836.966	129.043	990.994	67.6937	762.396	0	0	0	0	874.105	0
Arcticibacterium	0	0	0	0	0	0	0	0	0	0	0	0	0	0	0	0	0	0	0	0	0	0	0	0	0	0	0	0	0	0	0	0	0	0	0	0	0	0	0	0	0	0	0	0	0	0	0	0	0
Teredinibacter	0	0	0	0	0	0	0	0	0	0	0	0	0	4.39902	0	0	0	0	0	0	0	0	0	0	0	0	0	0	0	0	0	0	0	0	0	0	0	0	0	0	0	0	0	0	0	0	0	0	0
Stakelama	0	0	0	0	0	0	0	0	0	0	0	0	0	0	0	0	0	0	0	0	0	0	0	0	0	0	0	0	0	0	0	0	0	0	0	0	0	0	0	0	0	0	0	0	0	0	0	0	0
Massilibacillus	0	0	0	0	0	0	3.76873	0	0	0	0	0	0	0	0	0	0	117.718	0	2.1631	0	0	0	1565.22	0	0	0	0	0	0	0	0	0	0	0	14.4775	0	0	1476.27	0	0	0	0	0	0	0	0	2476.54	0
Ruthenibacterium	0	0	0	0	0	0	0	0	0	0	0	0	0	0	0	853.754	0	0	0	0	0	0	0	0	0	0	0	0	0	0	0	0	0	0	0	0	0	0	0	0	0	0	0	0	0	0	0	0	0
Anaerophaga	0	0	0	0	0	0	0	0	0	0	0	0	0	0	0	0	0	0	0	0	0	0	0	0	0	0	0	0	0	0	0	0	0	0	0	0	0	0	0	0	0	0	0	0	0	0	0	0	0
Candidatus Symbiothrix	0	0	0	0	0	0	0	0	12.2976	0	26.6328	0	11.0883	0	0	3.0911	0	0	0	0	0	0	0	0	0	0	0	0	0	0	0	0	0	0	0	0	0	0	0	0	0	0	0	0	0	0	0	0	0
Pseudofulvimonas	0	0	0	0	0	0	0	3.27363	0	0	0	0	0	0	3.15005	8.89864	8.42714	0	7.98439	0	0	0	0	4.42488	0	0	0	0	0	0	0	0	0	2.75814	0	0	0	0	0	0	0	0	16.2507	0	0	0	0	0	0
Neptuniibacter	0	0	0	0	0	0	0	0	0	0	0	0	0	0	0	0	0	0	0	0	0	0	0	0	0	0	0	0	0	0	0	0	0	0	0	0	0	0	0	0	0	0	1.35422	0	0	0	0	0	0
Dethiobacter	8.50244	0	0	0	0	0	0	8.78424	0	6.69882	0	0	0	0	0	0	0	0	0	6.9219	5.52142	8.95378	8.31318	0	7.51908	7.55446	0	1.85888	0	7.16613	0	0	0	6.98728	9.83945	0	16.7986	18.3351	0	15.3535	0	0	4.1594	0	0	0	0	0	0
Dolosigranulum	9.25436	0	4.17937	4.19144	3.46293	9.57922	4.98445	6.82006	637.273	9.62475	6.53016	0	0	0	6.96646	4.824	5.24355	12.1455	4.70109	12.2215	195.036	583.339	9.21857	10.3607	12.3581	22.3922	1328.34	9.08786	8.92491	21.7373	5.38959	733.88	640499	10.2051	12.9881	27.2566	506.554	33.994	5.92713	34.2895	12.5633	0	2.93415	0	0	0	0	3.20542	4034.63
Mariniblastus	0	3.33919	29.7948	85.2018	20.0014	0	10.5768	0	82.7429	0	61.0762	0	0	0	0	2.9506	0	0	0	0	0	2.18248	1.8931	0	12.2837	0	0	0	0	0	0	0	0	0	0	0	0	0	9.02854	0	0	0	0	0	0	0	0	0	0
Solirubrum	9.25436	0	0	0	0	0	0	0	0	0	0	0	0	0	0	63.1803	0	0	21.3414	0	0	0	0	0	0	0	0	0	0	0	0	0	0	0	0	0	0	0	0	0	0	0	0	0	0	0	0	0	0
Desulfitibacter	0	0	28.3118	0	0	0	0	0	0	0	0	0	0	0	6.48184	6.55689	0	0	4.51454	4.36224	0	0	0	0	0	0	0	10.575	8.41699	17.6765	9.27159	0	0	0	0	8.00713	0	0	0	0	0	0	2.54723	0	0	0	0	0	0
Fusobacterium	4091.35	8323.27	8286.87	8750.35	8679.23	13073.1	3092.91	12154.2	16737	2892.28	15835.3	14471.7	62360.6	142753	6232.86	18975.7	13013.3	9593.79	4578.26	2064.21	3018.59	2199.27	19244.1	7064.16	3735.2	28312.5	1875.48	1527.63	706.954	6066.92	453.441	7198.22	45.4948	22795.7	1456.83	2098.51	1740.64	749.026	12204.7	9456.71	8332.49	52907.8	15596.2	108.866	121.525	143.042	165.345	9331.2	159.875
Chromatocurvus	0	0	0	0	0	0	0	0	0	0	0	0	0	0	0	0	0	0	0	0	0	0	0	0	0	0	0	0	0	0	0	0	0	0	0	0	0	0	0	0	0	0	0	0	0	0	0	0	0
Enorma	0	0	14.2233	66.7017	23.3449	0	0	0	12.5253	0	92.7027	11.5013	65.3171	0	0	0	0	0	0	0	0	0	6.50239	0	0	0	0	0	0	0	0	0	0	0	0	0	0	0	0	0	0	0	0	0	0	0	0	0	0
Pseudoflavitalea	0	0	0	0	0	0	0	3.81923	0	8.31578	0	0	0	0	0	0	5.31846	0	0	0	0	0	4.11543	0	0	4.41646	0	0	0	0	0	0	0	0	0	0	0	0	0	6.28763	0	0	5.54587	0	0	0	0	0	0
Tannerella	44.0161	600.798	1201.3	366.606	3533.62	4528.5	1972.51	5391.07	3599.24	988.731	1474.28	2513.04	3542.37	3691.93	974.881	2820.4	3802.62	3359.84	6323.71	228.098	114.867	631.465	991.079	2972.55	722.502	848.231	116.153	127.106	48.3977	18.5978	19.5985	1217.21	0	3049.16	1137.05	0	107.074	160.423	1482.89	466.308	99.1664	2090.13	4381.56	0	0	0	0	804.77	0
Thermodesulfobacterium	7.63485	0	0	0	4.2391	0	4.80209	9.87545	8.95749	5.23586	0	4.5323	0	5.55665	36.5891	36.3439	9.96275	13.511	31.1167	17.6292	0	3.69343	10.5767	14.5697	30.1508	16.0775	52.8365	34.7404	30.2576	30.4049	26.8349	55.5738	0	9.88332	10.8234	207.134	49.5765	0	63.4065	7.82298	41.0401	0	30.0509	0	0	0	0	14.6335	0
Desulfurella	0	0	0	0	0	0	0	2.50978	2.73279	6.92982	0	0	0	0	0	0	0	0	0	1.91073	2.16526	2.35037	2.26349	0	0	1.43341	0	0	0	2.08159	0	0	0	1.60891	0	0	3.96065	3.97803	0	2.52236	0	0	0	0	0	0	0	0	0
Deefgea	0	0	0	0	0	0	0	0	0	0	0	0	0	0	0	0	0	0	0	0	0	0	0	0	0	0	0	0	0	0	0	0	0	0	0	0	0	0	0	0	0	0	0	0	0	0	0	0	0
Thiohalomonas	2.71847	2.46587	0	0	3.70175	0	0	0	0	3.00292	0	5.99433	0	0	0	0	2.80905	0	2.49978	0	0	0	2.18118	0	0	4.22275	0	0	0	0	0	0	0	0	0	0	0	1.26574	0	1.64502	0	0	2.09582	0	0	0	0	0	0
Defluviitoga	0	0	0	0	0	0	0	0	0	0	0	0	0	0	0	0	0	0	0	0	0	0	0	0	0	0	0	0	0	0	4.22121	0	0	0	0	0	0	0	0	0	0	0	0	0	0	0	0	0	0
Candidatus Syntrophocurvum	0	0	0	0	0	0	0	0	0	0	0	0	0	0	0	0	0	0	0	0	0	0	0	0	0	0	0	4.50262	0	0	0	0	0	0	0	0	0	0	0	0	0	0	0	0	0	0	0	0	0
Endomicrobium	0	0	31.8171	0	0	0	0	0	0	0	0	0	0	0	0	0	0	0	10.223	0	0	0	0	0	0	0	0	0	0	0	0	21.7821	0	0	0	0	0	0	0	0	0	0	0	0	0	0	0	0	0
Kingella	80.5708	1158.75	77.4531	737.621	315.962	39.3932	3302.2	40.593	195.015	98.7114	88.4773	10193.2	44.873	194.367	277.75	39.3882	136.819	243.557	180.358	12.2936	50.3424	403.032	61.32	67.3446	68.3418	911.185	0	146.191	0	0	0	82.301	0	11.3084	20.8596	191.443	97.7872	60.4298	46.6589	97.2389	18.2587	0	578.479	0	0	0	0	63.0632	0
Youngiibacter	0	0	3.57268	6.21489	0	0	0	0	20.42	0	0	0	0	0	0	0	0	0	0	0	0	0	0	0	0	0	0	0	0	1.16023	0	0	0	0	0	0	0	0	0	0	0	0	0	0	0	0	0	0	0
Hydrogenoanaerobacterium	0	1.79803	0	0	0	0	0	0	0	0	0	2.53419	0	0	0	0	1.8727	0	1.79089	0	0	0	0	0	0	1.8983	0	0	0	0	0	0	0	0	0	0	0	0	0	0	0	0	1.45095	0	0	0	0	0	0
Lutispora	47.6021	19.0077	36.6706	6.93755	0	30.7827	16.9593	21.2786	7.36336	0	5.88995	30.5077	0	0	30.1678	194.178	0	62.4522	107.006	118.502	0	45.2725	65.847	40.6873	3.0523	0	0	2.14804	0	57.0902	159.916	12.2451	0	172.429	16.9239	221.369	17.9595	0	92.0084	2.59548	55.6136	0	29.6317	0	0	0	0	72.0524	0
Coriobacterium	12.6669	2.26038	0	0	5.37351	5.59685	7.23353	14.3494	8.27429	18.4795	13.4444	4.82471	7.96972	0	20.1725	22.9491	10.2998	20.482	18.3193	18.9992	11.2052	6.09976	8.51895	27.7365	11.167	12.1646	0	22.8023	20.6071	19.7239	24.5358	18.7208	0	83.4336	13.3817	40.0356	25.0614	11.03	22.1234	8.66377	16.4161	0	16.5731	0	0	0	0	22.647	0
Alterileibacterium	0	0	0	44.6605	43.3463	0	0	0	0	0	212.038	0	0	0	0	14.2378	0	0	0	0	0	0	17.6141	0	206.812	0	0	0	0	0	0	0	0	7.72278	0	0	0	0	0	9.94323	0	0	0	0	0	0	0	0	0
Porphyromonas	7203.48	36412.1	16498.5	35917.3	23963.9	30647	10665.2	28705.6	41878.8	24867.7	118771	20455.5	109864	25706	5002.1	15275.4	11288.4	24657.8	10776.3	3225.72	20470.9	48840.9	49841.2	1963.57	21826	33950.9	3705.54	1988.42	61.6762	6171.1	63.6574	7025.73	0	12178.8	3771.07	235.037	3341.97	4217.25	2987.96	11887.4	1221.32	24546.3	5984.73	0	0	0	0	837.034	0
Nitratifractor	0	0	0	0	0	0	0	0	0	0	8.19471	0	0	0	0	0	0	0	0	0	0	0	0	0	0	0	0	0	0	0	0	0	0	0	0	0	0	0	0	0	0	0	0	0	0	0	0	0	0
Alloiococcus	10.816	0	0	0	9.07526	0	0	0	0	0	0	0	0	0	0	0	0	0	0	0	0	0	0	0	5.73237	0	0	0	0	0	0	5.76932	21.1604	0	4.42775	0	0	0	0	0	0	0	0	0	0	0	0	0	0
Candidatus Scalindua	0	0	0	0	0	0	0	0	0	0	0	0	0	0	0	5.43285	0	0	0	0	0	0	0	0	0	0	0	0	0	0	8.1786	0	0	5.97596	0	0	0	0	0	0	0	0	7.1258	0	0	0	0	6.13212	0
Methylomicrobium	0	0	0	0	0	0	0	0	0	0	0	0	0	0	0	0	0	0	0	0	0	0	0	0	0	0	0	0	0	0	0	0	0	0	0	0	0	0	0	0	0	0	0	0	0	0	0	0	0
Miniphocibacter	0	0	0	0	0	0	0	0	0	0	0	0	0	0	0	0	0	0	0	1.76653	0	0	1.52271	0	0	1.31719	0	5.82449	0	1.84272	0	0	0	0	0	2.58816	2.39005	0	0	1.53535	0	0	0	0	0	0	0	0	0
Suttonella	0	0	0	0	0	106.555	0	0	0	0	0	0	0	0	0	0	0	0	0	0	0	0	0	0	0	0	0	0	0	0	0	0	0	0	0	0	0	0	0	0	0	0	0	0	0	0	0	0	0
Quasibacillus	0	0	0	0	0	0	0	0	0	0	0	0	0	0	0	0	0	0	0	0	0	0	0	0	0	0	0	0	0	0	0	0	0	0	0	0	0	0	0	3.43626	0	0	0	0	0	0	0	0	0
Nesiotobacter	0	0	0	0	0	0	0	0	0	0	0	0	0	0	0	0	0	0	0	0	0	0	0	0	0	0	0	0	0	0	0	0	0	0	0	0	0	0	0	0	0	0	0	0	0	0	0	0	0
Pseudoramibacter	0	0	0	0	0	0	0	0	0	0	20.1026	3.65508	0	0	0	0	0	0	0	0	0	0	0	0	0	0	0	0	0	0	0	0	0	0	0	0	0	0	0	0	0	0	0	0	0	0	0	0	0
Borreliella	0	0	0	0	0	0	0	2.94627	5.92106	0	8.32275	2.53419	14.5534	0	4.36161	5.43285	0	0	4.25336	4.79486	0	0	5.10314	0	4.76457	2.9443	19.65	2.85028	0	2.11572	2.82671	0	0	9.42363	0	5.17632	3.00463	0	0	0	0	0	654.67	0	0	0	0	5.01719	0
Gloeothece	0	0	0	0	0	0	0	0	0	0	0	0	0	0	0	0	0	0	0	0	0	0	0	0	0	0	0	2.56112	0	0	0	0	0	0	0	0	0	0	0	0	0	0	0	0	0	0	0	0	0
Candidatus Magnetobacterium	20.1282	24.7614	0	0	18.449	0	0	2.78259	0	0	0	4.62977	0	0	3.08947	0	5.05628	14.6608	75.3293	0	30.0972	16.7324	33.9112	0	0	16.6198	0	0	0	0	0	0	0	3.72348	0	0	0	1.44655	0	11.1496	0	0	6.22298	0	0	0	0	0	0
Sulfuricella	2.37143	2.36312	0	0	2.44793	0	0	0	0	3.31091	0	6.04307	0	3.70444	0	0	4.83156	2.73094	3.46985	0	3.51855	1.95864	2.8808	0	0	5.3075	0	0	0	0	0	0	0	0	0	0	2.25348	1.6997	0	2.37614	0	0	3.70799	0	0	0	0	0	0
Paracandidimonas	0	0	0	0	0	0	0	0	0	0	0	0	0	0	0	0	0	0	0	0	0	0	0	0	0	0	0	0	0	0	0	0	0	0	0	0	0	0	0	0	0	0	0	0	0	0	0	0	0
Ignavibacterium	0	4.26389	0	0	5.49292	0	0	3.54643	3.18826	0	10.2434	0	7.10345	0	0	2.99744	0	0	1.71627	1.91073	0	0	2.09887	3.45357	3.35009	0	0	3.75907	0	1.91097	3.42974	0	0	3.49364	0	5.49984	0	0	6.06497	0	0	0	2.64396	0	0	0	0	2.99637	0
Arhodomonas	0	0	0	0	0	0	0	0	0	0	0	0	0	0	0	0	0	0	0	0	0	0	0	0	0	0	0	0	0	0	0	0	0	0	0	0	0	0	0	0	0	0	0	0	0	0	0	0	0
Herbihabitans	0	0	0	0	0	0	0	0	0	0	0	0	0	0	4.17988	4.40248	2.28469	3.80894	2.64903	3.38885	2.49005	0	0	6.69129	0	2.86682	0	4.9157	0	3.13945	3.2036	0	0	0	5.3133	8.08801	3.68751	0	7.99474	0	9.88313	0	5.67484	0	0	0	0	5.29592	0
Sulfurirhabdus	0	0	0	0	0	0	0	0	0	0	0	1.99811	0	0	2.84716	0	6.29226	3.16214	3.61909	0	0	0	1.39925	0	0	4.30023	0	0	0	0	0	0	0	0	0	0	0	0	0	1.64502	0	0	2.64396	0	0	0	0	0	0
Anoxybacter	0	0	0	0	0	0	0	0	5.01012	0	0	0	28.9336	0	0	0	0	0	0	0	0	0	0	9.06561	0	0	0	0	0	0	0	0	0	0	0	0	0	2.49531	0	0	0	0	0	0	0	0	0	7.66514	0
Sediminicola	0	0	0	3.46878	0	0	0	0	0	0	0	0	0	0	0	0	0	0	0	0	0	5.0365	0	0	0	0	0	0	0	0	0	0	0	3.35573	6.59243	0	0	0	0	0	0	0	0	0	0	0	0	0	0
Pragia	0	0	0	0	0	0	0	0	0	0	0	0	0	0	0	0	0	0	0	0	0	0	0	0	0	0	0	0	0	0	0	0	0	0	0	0	0	0	0	0	0	0	0	0	0	0	0	0	0
Thiofilum	0	0	0	3.39651	14.0308	0	0	0	0	0	0	6.0918	0	0	0	0	4.41957	0	0	0	3.73508	0	0	0	0	0	0	0	0	0	0	0	0	0	0	0	0	0	0	4.05772	0	0	0	0	0	0	0	0	0
Caldisericum	3.41255	0	0	0	2.0897	0	2.00594	4.1466	0	3.7729	0	2.14431	0	0	4.17988	4.44932	2.39705	3.30587	4.96226	4.75881	3.19376	0	3.37466	3.66941	0	3.40919	0	3.59383	3.26521	2.69583	3.05284	4.23868	0	3.95333	5.11651	7.44096	4.2338	2.67613	4.82441	3.43626	0	0	3.74024	0	0	0	0	5.08687	0
Halobacteroides	0	0	0	0	0	0	0	5.83797	0	0	0	0	0	0	0	0	0	0	2.72365	0	0	0	0	0	0	0	0	0	0	0	0	0	0	0	0	0	0	0	0	0	0	0	5.19119	0	0	0	0	0	0
Robertkochia	3.23903	2.31175	5.32532	10.7677	0	0	36.35	5.34693	15.4099	0	12.2921	3.85002	0	0	0	21.6846	0	3.30587	8.3948	0	0	0	0	0	3.35009	0	0	0	0	0	0	0	0	0	0	0	0	0	3.65277	0	0	0	0	0	0	0	0	0	0
Aliikangiella	0	0	2.2245	0	0	0	0	0	0	0	0	0	0	0	0	0	0	0	0	0	8.60692	0	0	0	0	0	0	0	0	0	0	0	0	0	0	0	0	0	0	0	0	0	0	0	0	0	0	0	0
Gracilimonas	0	0	0	0	0	0	0	0	0	0	0	0	0	0	0	0	0	0	0	0	0	0	0	0	0	0	0	0	0	0	0	0	0	0	0	0	0	0	0	0	0	0	1.77339	0	0	0	0	0	0
Mesonia	0	0	0	0	0	0	0	0	0	0	0	0	0	0	0	0	0	0	0	0	0	0	0	0	0	0	0	0	0	0	0	0	0	0	0	0	0	0	0	0	0	0	0	0	0	0	0	0	0
Desulfospira	0	0	0	0	0	0	0	0	0	0	0	0	0	0	0	0	0	0	0	0	0	0	0	0	0	0	0	2.06542	0	0	0	0	0	0	0	0	0	0	0	0	0	0	0	0	0	0	0	0	0
Pauljensenia	0	57.9992	8.56096	179.726	10.3888	211.927	114.338	100.173	0	12.1657	43.0222	11.6475	0	36.3498	202.391	4096.09	1029.72	93.7862	496.375	830.124	8.33626	1013.23	182.437	4059.88	48.4646	86.8957	0	251.403	28.2985	36.0354	46.5087	58.8706	0	54.1974	44.3759	50.4692	117.932	30.1968	228.47	4.31361	63.4866	39.7787	759.494	0	0	0	0	21.4624	0
Ureaplasma	5.43694	0	17.459	0	0	0	0	5.45605	0	7.08381	0	0	0	0	7.32993	5.47969	3.29595	5.03068	6.86508	9.76998	4.22226	5.81996	4.73275	5.71997	3.64787	6.46972	0	16.606	12.2627	13.1038	11.3822	9.65477	0	6.34371	4.91972	23.9405	12.4965	5.53307	7.44338	4.42327	7.53798	0	4.64305	0	0	0	0	5.08687	0
Mangrovicoccus	0	0	0	0	0	0	0	0	0	0	0	0	0	0	0	0	0	0	0	0	0	0	0	0	0	0	0	0	0	0	0	0	0	0	0	0	0	0	0	0	0	0	0	0	0	0	0	0	0
Lechevalieria	0	0	0	0	0	0	0	0	0	0	0	0	0	0	0	0	0	0	0	0	0	0	0	0	0	0	0	0	0	0	0	0	0	0	0	0	0	0	0	0	0	0	0	0	0	0	0	0	0
Natranaerovirga	0	0	0	0	0	0	0	0	0	0	0	0	36.5568	0	0	0	0	0	0	0	0	0	0	0	0	0	0	0	0	0	0	0	0	10.4349	0	0	0	0	0	0	0	0	0	0	0	0	0	0	0
Thermostaphylospora	0	0	0	0	0	0	0	0	0	0	0	0	0	0	0	0	0	0	0	0	0	0	0	0	0	0	0	0	0	0	0	0	0	0	0	0	0	0	0	0	0	0	0	0	0	0	0	0	0
Globicatella	100.988	11.4046	392.321	91.1999	0	0	85.2828	40.593	11.083	7.6998	0	21.4431	0	0	16.4166	0	6.10499	42.4014	10.4469	5.62405	11.53	56.9125	84.9426	8.74184	435.958	190.411	0	10.7402	3.99081	7.95099	1.35682	27.1982	0	11.1704	61.0046	5.01456	23.6956	547.702	25.8451	32.9004	0	0	0	0	0	0	0	0	0
Tepidibacter	0	0	0	0	0	0	0	0	0	0	0	0	0	0	0	0	0	0	0	0	0	0	0	0	0	0	0	5.65926	0	0	0	0	0	0	0	0	0	0	0	0	0	0	0	0	0	0	0	0	0
Butyrivibrio	18.046	29.0253	9.63951	60.6313	11.2844	11.3013	67.5332	148.405	21.1032	7.85379	22.0233	58.53	141.029	11.3448	24.6552	26.4149	3.37086	36.3646	14.3644	15.8627	6.54992	69.1679	43.0474	109.327	4.09455	4.99757	0	3.67645	8.70723	15.1512	5.76648	42.1513	0	86.3756	7.1828	143.319	9.15048	2.96544	41.0075	2.48581	20.7713	59.3192	60.134	0	0	0	0	83.9682	0
Murimonas	0	0	0	0	0	0	0	0	0	0	0	0	0	0	0	0	0	0	0	0	0	0	0	0	0	0	0	0	0	0	0	0	0	0	0	0	0	0	0	0	0	0	0	0	0	0	0	0	0
Desulfonatronum	0	0	0	0	0	0	0	0	0	0	0	0	0	0	0	0	2.32214	0	0	0	0	0	0	0	0	0	0	0	0	0	0	0	0	0	0	0	0	0	0	0	0	0	0	0	0	0	0	0	0
Geomicrobium	0	0	0	0	0	0	0	38.7379	0	0	0	0	0	0	0	0	0	0	0	0	0	0	0	0	0	0	0	0	0	0	0	0	0	1.74682	0	0	0	0	0	0	0	0	0	0	0	0	0	0	0
Hypnocyclicus	5.72614	0	0	0	2.74646	4.84343	2.67458	12.2761	5.23786	0	8.83492	0	10.9151	7.98769	3.81641	4.54299	2.77159	4.52761	3.73102	4.03778	2.2194	2.46229	7.53125	0	9.00801	61.5979	0	2.89159	0	5.52816	1.80909	5.76932	0	6.84937	5.11651	3.2352	11.6771	13.9231	4.89333	13.2698	6.70043	0	8.51226	0	0	0	0	4.45972	0
Waddlia	0	0	0	0	0	0	0	0	0	0	0	0	0	0	0	0	0	0	0	0	0	0	0	0	0	0	0	0	0	0	0	0	0	0	0	0	0	3.83337	0	0	0	0	0	0	0	0	0	0	0
Subdoligranulum	53.6175	4.00703	5.86459	0	0	49.4029	3.40402	0	0	0	0	70.0313	0	0	0	40.8401	0	7.76161	36.0417	10.0944	0	89.7616	11.2763	9.17354	0	0	17.03	0	0	21.2595	86.158	0	0	73.5503	0	0	0	0	23.1572	0	0	0	3.12761	0	0	0	0	0	0
Desulfofarcimen	0	5.65094	6.06682	9.03327	4.00028	7.64185	0	3.00083	0	0	0	3.119	0	10.4187	0	0	2.65923	0	1.56703	0	0	0	0	0	0	8.52299	0	0	0	0	0	0	0	7.12518	0	0	0	0	0	0	0	0	0	0	0	0	0	0	0
Niameybacter	0	0	0	0	0	0	0	0	0	0	0	0	0	0	0	0	0	0	0	0	0	0	0	0	0	0	0	0	0	0	0	0	0	0	0	0	0	0	0	0	0	0	0	0	0	0	0	0	0
Isachenkonia	0	0	0	0	0	0	0	0	0	0	0	0	0	0	0	0	0	0	0	0	0	0	0	0	0	0	0	0	0	0	0	0	0	0	0	0	0	0	0	0	0	0	0	0	0	0	0	0	0
Filifactor	19.8969	43.1013	78.262	79.565	53.0186	46.0664	109.111	236.083	390.714	34.1101	726.384	35.1375	2435.44	390.471	162.591	240.778	3.55813	84.8747	35.5566	24.0825	20.137	59.5426	301.003	57.8472	967.505	5.77239	0	54.3206	0	17.1646	3.84432	337.564	0	64.3105	24.4018	47.3148	18.779	5.35225	90.2165	123.779	0	69.0894	23.2153	0	0	0	0	125.151	0
Oscillochloris	1.96655	0	0	0	0	0	0	0	0	0	0	0	0	0	0	0	0	0	0	0	0	0	0	0	0	0	0	0	0	0	0	0	0	0	0	0	0	0	0	0	0	0	0	0	0	0	0	0	0
Criblamydia	0	0	0	0	0	0	0	0	0	0	0	0	0	0	0	2.66959	0	0	0	0	0	0	0	0	0	0	0	0	0	0	1.69602	0	0	0	0	0	0	0	0	0	0	0	1.25749	0	0	0	0	0	0
Microtetraspora	0	0	0	0	0	0	0	0	0	0	0	0	0	0	0	0	0	0	0	0	0	0	0	0	0	0	0	0	0	0	0	0	0	0	0	0	0	0	0	0	0	0	0	0	0	0	0	0	0
Peptoclostridium	0	0	0	0	0	0	0	0	0	0	0	0	0	0	0	0	0	0	0	0	0	0	0	0	0	0	0	0	0	0	0	0	0	0	0	0	0	0	0	0	0	0	0	0	0	0	0	0	0
Wenyingzhuangia	0	0	0	0	0	0	0	0	0	0	0	0	0	0	0	0	0	0	0	0	0	0	0	0	0	0	0	0	0	0	0	0	0	0	0	0	0	0	0	0	0	0	0	0	0	0	0	0	0
Gloeocapsopsis	0	0	0	0	0	0	0	0	0	0	0	0	0	0	0	0	0	0	0	0	0	0	0	0	3.20119	0	0	0	0	0	0	0	0	0	0	0	0	0	0	0	0	0	0	0	0	0	0	0	0
Thiohalocapsa	0	0	0	0	0	0	0	0	0	0	0	0	0	0	0	0	0	0	0	0	0	0	0	0	0	0	0	0	0	0	0	0	0	0	0	0	3.82408	0	0	0	0	0	0	0	0	0	0	0	0
Fodinicola	0	0	0	0	0	0	0	0	0	0	0	0	0	0	0	0	0	0	0	2.3073	0	0	0	0	0	0	0	0	0	0	2.71364	0	0	2.34442	0	0	0	0	0	0	0	0	2.06358	0	0	0	0	2.71764	0
Herbinix	14.0551	3.95566	4.449	16.0431	0	7.85711	0	16.9683	11.5385	7.4688	0	46.054	0	9.02956	20.1725	399.736	36.3303	45.6354	86.8582	239.491	0	2.74209	99.2643	0	0	34.5181	0	0	3.19265	89.6449	0	105.967	0	579.714	69.2697	153.753	5.66783	0	30.4627	5.92207	93.9735	110.264	57.6835	0	0	0	0	30.5212	0
Methylohalobius	0	0	0	0	0	0	0	0	0	0	0	0	0	0	0	0	0	0	0	0	0	0	0	0	0	0	0	0	0	0	0	0	0	0	0	0	0	0	0	0	0	0	0	0	0	0	0	0	0
Conservatibacter	0	0	0	0	0	0	0	0	0	0	0	0	0	0	0	0	0	0	0	0	0	0	0	0	0	0	0	0	0	0	0	0	0	0	0	0	0	0	0	0	0	0	0	0	0	0	0	0	0
Veillonella	10716.7	6168.05	24216.2	20262.6	11768.5	22777.8	31700.9	18840.6	6642.59	20551.8	2625.25	11586.2	6389.12	21377.7	13915.1	21571.1	5559.93	9122.41	12338.7	24494.1	1390.1	3632.55	6651.37	22897.4	965.421	2066.9	4723.85	72594.5	15621.9	43052	58138.4	19338.6	0	30255.6	10841.2	50297.1	25110.5	1273.84	25947.9	1563.02	18258.8	4461.5	12628	0	0	0	0	16783	0
Sulfuricurvum	0	0	0	2.74611	0	0	0	0	0	0	0	0	0	0	0	0	0	0	0	0	0	0	0	0	0	0	0	0	0	0	0	0	0	0	0	0	0	0	0	0	0	0	0	0	0	0	0	0	0
Mahella	0	0	0	0	0	0	0	3.49187	0	4.23489	0	0	0	0	0	3.37211	0	0	2.42516	4.18198	0	0	1.81079	0	0	0	0	3.75907	0	3.13945	4.975	0	0	4.55092	0	6.8748	6.69214	1.98901	0	0	0	0	63.6485	0	0	0	0	3.55384	0
Morococcus	78.7199	483.772	213.822	143.521	395.132	0	71.3628	0	0	0	68.2466	1166.65	156.969	46.4212	351.776	0	1726.33	1795.45	80.9632	0	0	0	47.9448	0	190.508	94.7601	0	82.906	0	0	0	144.351	0	0	0	0	99.6309	82.4536	0	143.811	0	0	155.284	0	0	0	0	0	0
Chlorobaculum	0	0	0	0	0	0	0	0	0	0	0	0	0	0	0	0	0	0	0	0	0	0	0	0	0	0	0	0	0	0	0	0	0	0	0	0	0	0	0	0	0	0	0	0	0	0	0	0	0
Schwartzia	0	0	0	4.76957	0	0	0	0	0	0	0	0	0	0	0	0	0	0	0	0	0	0	0	0	0	0	0	0	0	0	0	0	0	0	0	0	0	0	0	0	0	0	0	0	0	0	0	0	0
Aequorivita	0	0	0	0	0	0	0	0	0	0	0	5.55572	25.1219	111.596	0	11.3341	0	9.41455	0	4.72276	0	5.26035	13.6632	0	17.2716	28.2421	86.4598	0	18.8657	0	0	104.319	113.208	18.0658	33.5525	0	0	11.5001	83.0488	5.95863	252.941	908.63	0	0	156.463	0	0	7.80451	186.521
Thermodesulfitimonas	0	2.05489	0	0	0	0	0	0	0	0	0	0	0	0	0	0	2.62178	0	1.49241	0	0	0	0	0	0	2.86682	0	0	0	0	0	0	0	0	0	0	0	0	0	0	0	0	0	0	0	0	0	0	0
Rothia	8711.13	43805.7	38045.7	11468.3	50213.9	9604.3	70823.2	14794.2	18309.5	85751.6	9943.13	28279.7	6065.3	4349.7	40390.5	30837.7	18416.9	54782.9	35150.8	26770.6	154298	15001.6	51363.8	55702.4	76795.2	52155.5	1481.61	10024.9	131826	11639.1	41626.9	23089.3	0	21846	188124	19318.5	54971	35251.2	44215.2	31447.7	194180	2905.24	14998.9	0	57.7244	0	0	17033.4	0
Adlercreutzia	0	0	0	0	0	0	0	0	0	0	0	0	0	0	0	0	0	0	14.4764	0	0	0	0	0	0	0	0	0	0	0	0	0	0	0	0	0	0	0	8.27042	0	0	0	0	0	0	0	0	61.8786	0
Pseudobutyrivibrio	0	0	0	0	0	0	0	2.29154	0	0	0	0	0	0	0	2.52909	0	0	0	0	0	0	0	0	0	0	0	0	0	1.97922	0	0	0	3.17186	0	0	0	0	0	0	0	0	0	0	0	0	0	0	0
Dubosiella	0	0	0	0	0	0	0	0	0	0	0	0	0	0	0	0	0	0	0	0	0	0	0	12.9509	0	0	0	0	0	0	0	0	0	0	0	0	0	0	0	0	0	0	2.86966	0	0	0	0	5.99275	0
Marinicella	0	0	0	0	0	0	0	0	0	0	0	0	0	0	3.0289	3.13794	1.42325	0	3.95488	0	0	0	0	0	0	0	0	0	0	0	0	0	0	0	0	0	0	0	0	0	0	0	0	0	0	0	0	0	0
Syntrophothermus	0	0	0	0	0	0	0	0	0	0	0	0	0	0	0	0	0	0	0	0	0	0	0	7.77053	0	0	0	0	0	0	0	0	0	0	0	0	0	0	0	0	0	0	0	0	0	0	0	0	0
Intestinibaculum	11.0474	6.78113	6.6061	10.8399	18.1505	7.64185	7.78061	5.94709	5.5415	7.31481	0	16.8621	0	21.6478	7.1482	3.18477	5.61809	6.53988	4.58916	3.82147	4.38466	10.9684	7.5724	0	6.47683	8.09684	0	2.56112	0	8.18986	0	0	0	4.22914	0	0	6.28242	8.17304	0	9.76045	0	0	4.19164	0	0	0	0	0	0
Suicoccus	15.0962	0	10.8529	8.45514	0	190.078	6.56489	0	0	12.7817	0	0	0	0	0	0	0	0	0	4.50645	0	7.38687	7.86048	0	13.6237	2.98304	0	0	0	11.3293	2.63826	0	0	3.76945	21.45	0	6.69214	13.8508	0	5.26406	0	0	0	0	0	0	0	0	0
Oceanispirochaeta	0	2.92822	20.8968	98.1374	19.0461	0	3.82952	5.40149	51.5435	0	36.6201	0	229.216	0	0	2.52909	0	0	2.23861	0	0	0	7.65471	0	3.79676	0	0	0	0	0	0	0	0	0	0	0	0	0	4.54873	4.16738	0	41.8724	3.48229	0	0	0	0	0	0
Marinagarivorans	0	0	0	0	0	0	0	0	0	0	0	0	0	0	0	0	0	0	0	0	0	0	0	0	0	0	0	0	0	0	0	0	0	0	0	0	0	0	0	0	0	0	0	0	0	0	0	0	0
Oribacterium	572.382	1202.78	5463.51	8316.24	1357.71	4631.61	876.473	1867.17	2686.19	1117.63	640.34	1264.41	1160.98	2683.63	1572.18	5252.44	2317.16	1091.8	2009.08	2203.62	305.465	2323.84	2799.85	1926.44	514.276	854.274	1502.13	2700.17	941.614	12.0459	3883.86	5286.58	0	7662.79	3479.92	2793.84	533.869	37.5743	3326.09	466.089	153.607	1658.84	5691.54	0	0	0	0	3681.92	0
Dehalobacterium	4.91638	0	0	0	0	10.6555	8.6924	7.63847	0	0	0	4.58103	0	0	0	56.0146	0	6.89921	13.3197	0	0	0	0	0	0	0	0	0	0	0	0	0	0	0	0	0	0	0	7.99474	0	0	0	0	0	0	0	0	0	0
Oceanibium	0	0	0	0	0	0	0	0	0	0	0	0	0	0	0	0	0	0	0	0	0	0	0	0	0	0	0	0	0	0	0	0	0	0	0	0	0	0	0	0	0	0	0	0	0	0	0	0	0
Stomatobaculum	357.103	87.3327	309.341	577.551	394.774	321.388	265.392	574.195	238.74	164.391	38.0286	2805.54	91.4785	2177.63	3409.63	8842.2	920.318	1970.3	3436.91	8360.72	0	96.5329	2782.03	3099.36	50.3257	1346.48	1189.48	2249.95	1891.5	2456.58	14380.5	7161.6	0	20473.4	6525.42	20017.9	654.259	38.8762	3943.54	403.615	3214.03	2962.47	1547.85	0	0	0	0	30146.5	0
Jannaschia	0	0	0	0	0	0	0	0	0	0	0	0	0	0	0	0	0	0	0	0	0	0	0	0	0	0	0	0	0	1.43323	0	0	0	0	0	0	0	0	0	0	0	0	0	0	0	0	0	0	0
Candidatus Azobacteroides	65.8795	183.604	37.7491	38.3011	43.8239	144.226	51.9112	162.372	68.5476	81.1559	124.585	47.3698	235.453	70.3843	138.057	206.729	40.3379	175.139	140.137	70.0843	157.902	190.548	199.681	98.5346	33.9475	81.0071	51.0899	113.433	89.9747	29.5176	91.4722	137.522	0	119.841	33.4541	37.1239	17.6864	4.66514	56.2388	26.2472	6.36541	30.0085	21.3451	0	0	0	0	73.0279	0
Granulicatella	1986.56	469.902	3333.04	7183.26	1481.6	1185.78	3181.24	1111.83	942.89	1661.39	397.315	590.515	227.657	65.8695	123.518	65.8031	359.371	408.275	160.247	495.421	531.464	1631.55	329.564	85.0441	1374.43	752.425	104.8	159.203	130.246	140.695	8.5555	263.387	0	66.609	1196.28	64.057	155.9	559.6	218.132	264.629	446.919	277.055	68.9687	0	0	0	0	70.2406	0
Anaerovibrio	0	0	2.966	3.03518	0	0	2.79616	9.16616	8.50203	0	8.4508	0	13.8604	0	0	7.9151	0	0	2.46247	0	0	0	2.63388	10.2528	0	0	15.72	0	0	0	0	0	0	4.45899	0	7.92625	0	0	0	0	0	0	6.44868	0	0	0	0	2.50859	0
Lutimaribacter	0	0	0	0	0	0	0	0	0	0	0	0	0	0	0	0	0	0	0	0	0	0	0	0	0	1.43341	0	0	0	0	0	0	0	0	0	0	0	0	0	0	0	0	0	0	0	0	0	0	0
Metaprevotella	0	0	0	0	0	0	0	0	0	0	0	0	0	0	0	0	0	0	0	0	0	0	0	0	0	0	0	0	0	0	0	0	0	0	0	0	0	0	0	0	0	0	0	0	0	0	0	0	0
Labilibaculum	0	0	0	0	0	0	0	0	0	0	0	0	0	0	0	0	0	0	0	0	0	0	0	0	0	0	0	0	0	0	0	0	0	0	0	0	0	0	0	0	0	0	0	0	0	0	0	0	0
Avibacterium	0	25.0183	6.47128	23.1252	34.8084	0	26.3811	25.4252	14.1194	26.4873	0	80.363	0	125.025	7.20877	0	34.8322	7.04295	6.34274	10.3468	54.6188	18.691	25.1865	0	0	26.8474	663.295	0	0	0	0	0	0	0	0	0	10.5162	0	0	80.1673	0	0	13.3488	0	0	0	0	0	0
Thermoanaerobaculum	0	0	0	0	0	0	0	0	0	0	0	0	0	0	0	0	0	0	0	0	0	0	0	0	0	0	0	0	0	0	0	0	0	0	0	0	0	0	0	0	0	0	0	0	0	0	0	0	0
Desulfohalobium	0	2.61998	10.2462	0	0	0	0	4.03748	57.0091	120.348	10.6275	0	0	0	0	0	0	5.17441	0	0	0	0	0	0	0	25.6077	41.9199	0	0	0	0	0	0	0	0	0	0	3.3994	9.51098	3.0707	0	0	10.1244	0	0	0	0	0	0
Rubeoparvulum	0	0	0	0	0	0	0	0	2.88462	0	0	12.0374	0	0	0	0	0	0	0	0	0	0	0	0	0	0	0	0	0	0	0	0	0	0	0	0	0	0	0	0	0	0	0	0	0	0	0	0	0
Magnetofaba	0	2.209	0	0	0	0	0	0	0	2.84893	0	2.14431	0	0	2.60485	0	2.47196	2.44347	3.20868	1.22575	3.84334	0	2.18118	3.66941	3.20119	4.26149	0	0	4.9341	0	1.65833	0	0	0	0	0	2.45834	0	0	1.53535	7.87301	0	2.48274	0	0	0	0	0	0
Sebaldella	0	0	0	3.17971	3.82116	0	3.52559	4.03748	1361.99	15.6306	0	0	0	22.6897	6.30011	0	0	5.17441	0	0	0	0	0	0	0	0	0	0	0	0	0	0	0	45.5092	0	0	0	0	0	0	0	75.3703	25.0209	0	0	0	0	22.7167	0
Salegentibacter	0	0	0	0	0	0	0	0	0	0	0	0	0	0	0	0	0	0	0	0	0	0	0	0	0	0	0	0	0	0	0	0	0	0	0	0	0	0	0	0	0	0	0	0	0	0	0	0	0
Ursidibacter	0	0	0	0	0	0	0	0	0	0	0	0	9.52902	0	0	0	10.0002	17.6792	0	0	2.38179	0	0	0	0	0	0	0	0	0	0	0	0	0	0	0	12.9063	0	0	0	0	0	0	0	0	0	0	0	0
Orenia	0	0	0	48.7797	0	0	0	0	0	0	0	0	0	0	0	0	0	0	0	0	0	0	0	0	0	0	0	0	0	0	0	0	0	0	0	0	0	0	0	0	0	0	0	0	0	0	0	0	0
Sterolibacterium	0	0	0	0	0	0	0	0	0	0	0	0	0	0	0	0	0	0	0	0	0	0	0	0	0	0	0	0	0	0	0	0	0	0	0	0	0	0	0	0	0	0	0	0	0	0	0	0	0
Sellimonas	0	0	0	0	0	0	33.6754	73.984	0	0	0	16.3748	0	0	0	0	0	0	0	0	0	27.309	17.7787	51.5877	0	0	0	0	0	0	0	0	0	0	0	55.1602	0	0	0	0	0	0	28.342	0	0	0	0	0	0
Leptolinea	0	0	0	0	0	0	0	0	0	0	0	0	0	0	15.6291	12.5049	0	4.59947	16.1553	0	0	0	3.74505	3.88526	0	0	0	0	0	0	0	0	0	0	0	0	0	0	8.5461	0	0	0	2.48274	0	0	0	0	4.25067	0
Phragmitibacter	0	0	0	0	0	0	0	0	0	0	0	0	0	0	0	0	0	0	0	0	0	0	0	0	0	0	0	0	0	0	0	0	0	0	0	0	0	0	7.99474	0	0	0	0	0	0	0	0	0	0
Syntrophobotulus	0	0	0	3.90237	0	0	0	0	0	0	9.60318	0	0	0	0	0	0	0	0	0	0	0	0	0	0	0	0	0	0	0	0	0	0	0	0	0	0	0	0	0	0	0	0	0	0	0	0	0	0
Mobilibacterium	0	0	0	4.98636	0	0	0	0	0	0	0	0	0	0	0	13.0201	0	0	0	0	0	0	12.8402	0	0	0	0	0	0	0	0	0	0	10.5729	0	0	0	0	0	0	0	0	0	0	0	0	0	0	0
Neisseria	42948.6	69537.7	40780.2	98481.7	81586.2	31832.5	37919.6	13990.5	26267.8	33266.1	13078.9	126464	25570.2	118305	29828.2	9831.26	111898	40303	53532.1	5391.95	30911.8	29486.9	44398.9	2021.96	32543	61606.4	1514.36	6292.76	28.6613	17.7106	76.6979	21468.2	0	5534.57	1015.23	3500.33	35679.9	17386.5	8665.12	37547.3	1019.14	6509.06	66181.6	0	124.563	0	0	3072.26	93.2606
Marinilactibacillus	0	0	0	0	0	0	0	6.82006	0	0	0	0	0	0	0	0	0	0	0	0	0	0	0	0	0	0	0	0	0	0	0	0	0	0	0	0	0	0	0	0	0	0	0	0	0	0	0	0	0
Symbiobacterium	0	0	0	0	0	0	0	0	0	0	0	0	0	0	0	0	0	0	1.75358	1.73048	0	0	0	0	0	0	0	1.52841	0	2.11572	2.33674	0	0	2.0686	0	3.07344	0	0	0	0	0	0	0	0	0	0	0	0	0
Prevotella	48984.3	53303.1	18982.7	40620.6	66724.1	25072.4	24133.9	49603.1	16304.8	17509	53440.7	36276.4	54869.8	105690	95261.7	118736	21755.9	49419.9	62467.4	46070.4	80913.2	40231.8	34320.5	45549.2	8894.18	22150.7	17092.8	72149.9	70935.7	39079.1	71542.1	97424	0	58113.3	12907.9	29225	7501	1418.74	82006.1	3463.86	23591.5	91300.6	18251.6	0	0	0	0	51818.9	0
Keratinibaculum	15.9059	0	0	0	0	0	0	4.09204	0	0	0	0	0	0	0	0	0	0	0	29.8868	2.65245	14.7737	2.75734	0	0	0	0	0	0	5.11867	0	0	0	0	6.10046	0	12.9746	2.89311	0	5.8124	0	0	0	0	0	0	0	0	0
Peptoanaerobacter	7.40349	56.0984	1036.35	2359.71	61.258	518.031	69.1137	127.235	415.992	8.85477	304.613	153.465	1716.78	454.604	117.339	176.287	289.444	18.1104	76.8964	8.0395	22.1398	16.0608	184.042	14.138	127.676	20.1065	0	14.0036	8.56211	46.4775	7.61326	89.7187	0	45.1415	107.939	13.9114	3.34607	86.6848	51.4144	6.32419	0	1867.51	89.8624	0	0	0	0	26.619	0
Gryllotalpicola	0	0	0	0	0	0	0	0	0	0	0	0	0	0	0	0	0	0	0	0	0	0	0	0	0	0	0	0	0	1.94509	0	0	0	0	0	0	0	0	0	0	0	0	0	0	0	0	0	0	0
Sanguibacter	76.2328	546.96	261.413	839.01	922.512	450.116	343.198	3369.98	84.0334	229.454	52.6254	112.918	149.692	202.934	619.167	5453.55	1110.88	2114.18	5583.96	7025.26	314.18	987.938	1449.17	5155.85	317.886	1766.85	276.409	3452.27	167.542	5233.22	10088.8	591.649	0	3647.4	1622.53	817.778	927.681	450.747	7477.84	171.923	730.682	255.421	12920.8	0	0	0	0	1111.31	0
Silvanigrella	0	0	0	10.9845	5.2541	0	0	3.65555	12.9808	0	0	0	0	0	0	0	2.05997	5.67748	0	0	0	0	0	0	0	0	0	0	0	0	0	0	0	0	0	0	0	0	0	0	0	0	10.7371	0	0	0	0	0	0
Malonomonas	0	0	0	0	0	0	0	0	0	0	0	0	0	0	0	0	0	0	0	0	0	0	0	0	0	0	0	0	0	0	3.12822	0	0	0	0	4.69104	0	0	0	0	0	0	0	0	0	0	0	0	0
Simonsiella	2.77631	10.069	29.66	193.456	37.9131	0	12.6435	24.825	68.0921	9.39375	7.04233	19.6887	0	7.06158	17.3859	0	46.8923	31.837	12.1258	0	18.1882	3.74939	2.71619	0	15.336	7.94187	0	8.67477	0	0	0	5.88706	0	0	0	6.71304	3.82408	0	4.89333	12.3559	0	0	47.7203	0	0	0	0	6.6199	0
Proteiniborus	0	0	0	0	0	0	0	0	0	0	0	0	0	0	0	0	0	0	0	2.3794	0	0	0	0	4.46678	0	0	0	0	5.56228	0	0	0	0	0	0	0	0	0	0	0	0	0	0	0	0	0	0	0
Eisenibacter	0	0	0	7.29888	0	0	0	0	9.10932	0	0	0	0	0	0	0	0	0	0	0	0	0	0	0	0	0	0	0	0	0	0	0	0	0	0	0	0	0	0	0	0	0	0	0	0	0	0	0	0
Desulforegula	0	0	0	0	0	0	0	0	0	0	0	0	0	0	0	0	0	0	0	0	0	0	0	0	0	0	0	0	0	0	0	0	0	0	0	0	0	0	0	0	0	0	0	0	0	0	0	0	0
Schaalia	9011.43	5402.35	3758.8	4443.57	7320.33	3044.47	8116.39	12596.4	4836.97	5445.53	3964.83	1495.32	2422.8	989.432	17170.7	16872.9	21332.8	10083.3	6481.38	21792.4	6367.17	5921.86	7353.83	40270.6	7704.83	6145.96	659.365	39227.5	31472.2	15564.7	21194.6	8403.89	0	18456	7077.12	27877.5	10512.5	3224.99	20250.8	2706.39	2503.62	1778.88	16344.4	0	0	0	0	16806.5	0
Pelobacter	0	0	0	0	0	0	0	0	0	0	0	0	0	0	0	0	0	0	0	0	0	0	0	0	0	0	0	0	0	0	0	0	0	0	0	0	0	0	0	0	0	0	0	0	0	0	0	0	0
Lonepinella	0	2.36312	0	0	0	0	0	0	0	0	0	0	0	109.281	0	0	0	0	0	0	0	0	0	0	0	0	0	0	0	0	0	0	0	0	0	0	0	0	0	2.19336	0	0	0	0	0	0	0	0	0
Alkalibacillus	1.96655	0	0	0	0	0	0	0	0	0	0	0	0	0	0	0	0	0	0	1.55022	0	0	1.31694	0	3.72232	2.59564	0	0	0	1.8086	0	0	0	0	0	5.41896	11.1991	2.96544	0	2.48581	0	0	0	0	0	0	0	0	0
Kandleria	0	0	0	0	0	0	0	0	0	0	0	0	0	0	0	0	0	0	0	0	0	0	0	0	0	0	0	0	0	0	0	0	0	0	0	0	0	0	0	0	0	0	0	0	0	0	0	0	0
Neoactinobaculum	0	2.15763	0	0	2.80616	0	0	4.85588	2.80871	26.3333	0	0	0	0	53.6721	10.0695	1.64797	0	4.17874	13.1228	6.87471	1.95864	3.08658	5.50412	0	2.90556	0	3.63514	6.96578	3.27595	8.85701	0	0	9.69944	7.28119	11.6467	5.12154	0	6.89201	1.31602	5.86288	0	11.4787	0	0	0	0	23.4135	0
Solobacterium	5180.24	4978.22	4143.98	2953.3	6362.71	2484.89	1330.36	5186.85	2116.55	727.323	667.485	2098.41	2083.39	353.079	4582.72	10478.4	705.258	2877.12	3029.4	2722.83	553.55	6662.45	2368.23	8702.12	316.769	776.212	1476.37	831.745	3067.63	4323.87	984.334	1331.3	0	7704.44	2100.72	1672.36	1128.58	78.7649	4771.69	218.385	3037.98	1256.87	2143.8	0	0	0	0	1425.79	0
Hydrogenivirga	0	0	14.1559	3.97464	19.882	10.225	0	0	23.836	0	0	10.2342	0	0	14.5993	3.84046	0	9.19895	19.7371	0	4.2764	10.4088	0	0	0	0	0	0	16.3261	0	0	0	0	0	0	0	0	0	0	0	0	0	1.67666	0	0	0	0	6.48053	0
Lacrimispora	0	0	0	0	0	0	0	0	0	0	0	0	0	0	0	0	0	0	0	0	0	0	0	0	0	0	0	0	0	0	0	0	0	645.128	0	321.417	0	0	0	0	0	0	0	0	0	0	0	0	0
Desulforhopalus	0	0	0	0	0	0	0	0	0	0	0	0	0	0	0	0	0	0	0	0	0	0	0	0	0	0	0	0	0	0	0	0	0	0	0	0	0	0	0	0	0	0	0	0	0	0	0	0	0
Acidothermus	0	0	0	0	0	0	0	0	0	0	0	0	0	0	0	2.20124	0	0	0	1.94679	0	0	0	0	0	0	0	1.81757	0	1.60385	2.29905	0	0	0	0	0	0	0	2.68789	0	0	0	2.16031	0	0	0	0	0	0
Marixanthomonas	0	0	0	0	0	0	0	0	0	0	0	0	0	0	0	0	0	0	0	0	0	0	0	0	0	0	0	0	0	0	0	0	0	0	0	0	0	0	0	0	0	0	0	0	0	0	0	0	0
Cerasibacillus	0	0	0	0	0	0	0	0	0	0	0	0	0	5.90394	0	0	0	0	0	94.311	0	0	4.44467	0	0	2.20823	0	0	0	2.96883	0	0	0	0	0	0	159.587	2.82078	0	2.59548	0	0	0	0	0	0	0	0	0
Lagierella	0	0	0	0	0	0	0	0	0	0	0	0	0	0	0	1.8734	0	0	2.01475	2.09099	0	0	0	0	0	1.66586	0	0	0	0	1.84678	0	0	2.11457	0	0	0	0	0	0	0	0	0	0	0	0	0	0	0
Vespertiliibacter	0	2.72273	0	0	0	0	0	0	0	0	0	2.38799	0	0	0	0	2.43451	0	3.61909	0	3.95161	10.3528	2.42811	0	0	3.02179	0	0	0	0	0	0	0	0	0	0	2.6632	0	0	2.30303	0	0	3.12761	0	0	0	0	0	0
Desulfatirhabdium	0	0	0	0	0	0	0	0	0	0	0	0	0	0	0	0	0	0	0	0	0	0	0	0	0	0	0	0	0	0	0	0	0	0	0	0	0	0	0	0	0	0	0	0	0	0	0	0	0
Selenomonas	738.324	1011.52	1223.27	2301.68	2837.51	961.043	2737.38	13492.1	4429.86	1039.7	7456.67	3806.3	13066	1842.38	2456.62	10258	750.165	3702.86	3598.94	475.52	231.737	8247.55	206.636	11917.1	373.795	219.854	6044.76	3880.64	1568.24	37.844	1636.66	5547.96	0	2209.59	169.632	5843.34	330.646	159.338	1998.34	243.828	3137.81	1478.09	3408.97	0	0	0	0	13316	0
Candidatus Marithrix	0	0	0	0	0	0	0	2.12786	0	0	0	0	0	0	1.99907	0	0	0	2.05206	1.98284	0	0	1.31694	0	2.68007	0	0	4.9157	3.19265	1.97922	3.80663	0	0	0	0	6.55128	2.59491	0	0	1.4988	0	0	2.06358	0	0	0	0	0	0
Cetia	0	0	0	5.63676	0	0	0	3.43731	11.6903	0	44.6868	0	81.2565	0	0	9.46065	3.48322	0	4.29067	0	0	0	0	0	0	0	0	0	0	0	0	0	0	0	0	0	0	0	0	0	0	0	0	0	0	0	0	0	0
Bariatricus	0	0	0	0	0	0	0	0	0	0	0	0	12.4743	0	0	0	0	0	0	0	0	0	0	0	0	0	0	0	0	0	0	0	0	0	0	0	0	0	0	0	0	0	0	0	0	0	0	0	0
Caviibacter	0	0	390.501	0	2252.34	0	702.382	115.614	206.63	6.85282	0	0	17.1522	29.6355	0	4.26198	2.95886	2396.9	6.15619	0	0	0	8.88934	0	0	13.4043	0	0	0	0	0	0	0	24.1797	80.3883	0	0	0	0	0	0	161.906	41.7552	0	0	0	0	7.73483	0
Criibacterium	0	0	69.5662	103.485	0	24.9705	6.9296	8.566	21.7864	0	8.96296	8.04118	59.2532	15.8596	0	8.52396	16.9666	0	0	3.3528	4.54705	0	15.8444	0	9.90137	4.80386	0	0	0	3.99256	0	0	0	7.26309	7.96995	50.7927	0	9.65575	0	2.7417	0	95.6086	8.8347	0	0	0	0	6.13212	0
Anaerovorax	0	0	0	0	0	0	0	0	0	0	0	0	0	0	0	3.65312	0	0	0	0	0	0	0	0	0	0	0	0	0	0	0	0	0	0	0	0	0	0	2.89465	0	0	0	0	0	0	0	0	0	0
Cellulosilyticum	0	0	0	0	0	0	0	0	0	0	0	0	0	0	0	0	0	0	0	0	0	0	0	0	0	0	0	0	0	0	0	0	0	2.8041	0	0	0	0	0	0	0	0	0	0	0	0	0	0	0
Acetitomaculum	0	0	0	0	0	0	0	0	0	0	5.24974	0	33.9579	0	0	0	0	0	0	0	0	0	0	0	0	0	0	0	0	0	0	0	0	0	0	0	0	0	0	0	0	0	0	0	0	0	0	0	0
Desulfobacter	0	0	0	0	0	0	0	0	0	0	0	0	0	0	3.87699	0	2.20978	4.67134	2.23861	0	7.95734	0	0	0	4.09455	2.28571	0	0	0	0	0	0	0	0	5.70688	0	3.14121	0	5.58253	0	13.5684	0	0	0	0	0	0	0	0
Xylanimonas	82.3638	0	116.887	0	0	0	0	544.95	0	0	0	0	202.708	231.411	276.902	1590.33	474.317	407.485	328.031	2511.86	83.7957	0	823.21	2456.13	357.119	93.133	0	2177.12	66.1749	2135.95	2646.66	176.494	0	1816.92	1315.14	668.069	1138.55	0	775.903	228.658	175.551	318.928	793.865	0	0	0	0	816.756	0
Ekhidna	0	0	0	0	0	0	0	0	0	0	0	0	0	0	0	0	0	0	0	0	0	0	0	0	0	0	0	0	0	0	0	0	0	0	0	0	0	0	0	0	0	0	0	0	0	0	0	0	0
Cricetibacter	0	0	0	0	0	0	0	0	0	0	0	0	0	0	0	0	0	10.4926	0	0	0	0	0	0	0	0	0	0	0	0	0	0	0	0	0	0	0	0	0	0	0	0	0	0	0	0	0	0	0
Glaesserella	12400.6	7696.17	3646.7	806.201	9503.23	7124.79	1887.83	7297.57	553.695	2878.42	684.002	3220.56	1999.19	2937.5	3830.65	6515.82	2482.45	6698.85	4038.31	3596.65	5157.87	10167.4	5531.88	1707.46	1075.08	458.149	5589.76	1161.97	650.285	801.685	1862.87	3363.63	56.6041	3247.2	35.3236	888.548	352.908	43.686	5024.55	1403.6	101.679	97.0043	1021.02	493.61	562.053	460.912	640.272	4739.01	737.203
Myceligenerans	0	0	0	0	0	0	0	0	0	0	0	0	0	0	0	0	0	0	0	2.95623	0	0	0	0	0	0	0	0	0	1.63797	0	0	0	0	0	0	0	0	0	0	0	0	3.57902	0	0	0	0	0	0
Halobacillus	1.96655	0	0	0	0	0	0	0	0	0	0	0	0	0	0	0	0	0	0	0	0	0	0	0	0	1.82082	0	0	0	0	0	0	0	0	0	0	0	0	0	1.60846	0	0	0	0	0	0	0	0	0
Ktedonobacter	0	0	0	0	0	0	0	0	0	0	0	0	0	0	0	0	0	0	0	2.77597	0	0	0	0	0	0	0	3.34598	0	0	3.01515	0	0	0	0	6.38952	0	0	0	0	0	0	2.28928	0	0	0	0	0	0
Butyricimonas	491.985	91.3911	71.7907	0	72.9006	228.502	59.7526	201.546	54.2763	41.9639	141.615	0	41.0614	74.5518	243.947	299.509	147.718	201.658	198.826	60.0259	78.1119	130.054	140.666	124.436	67.5973	114.595	0	97.4879	198.742	75.7562	158.333	116.917	0	122.323	0	54.9176	0	0	278.989	33.3756	0	0	88.089	0	0	0	0	137.345	0
Proteiniphilum	159.753	20.1379	0	182.183	5.07498	0	66.3175	9.76633	9.86843	0	16.6455	0	0	0	0	0	0	0	0	0	0	10.2409	19.466	0	15.4104	2.71186	0	0	0	0	0	162.365	0	0	142.18	0	7.78473	0	0	0	0	0	0	0	0	0	0	0	0
Candidatus Odyssella	0	0	0	0	0	0	7.11196	0	0	0	0	0	0	0	0	0	0	0	0	0	2.27353	0	0	0	0	2.16949	0	0	0	0	0	0	0	0	0	0	0	0	0	0	0	0	0	0	0	0	0	0	0
Shuttleworthia	0	5.29134	0	15.8263	8.41849	7.53422	0	6.38358	20.0405	0	65.3016	28.4609	43.487	0	42.768	11.9897	3.40831	27.9562	185.805	3.92962	0	2.96594	5.76161	9.60523	0	4.95883	0	0	4.78898	0	0	8.12414	0	9.88332	10.1346	0	0	0	98.5558	1.35257	0	64.2043	0	0	0	0	0	0	0
Draconibacterium	0	0	0	0	0	0	0	0	0	0	0	0	0	0	0	0	0	0	0	0	0	0	0	0	0	2.51815	0	0	0	0	0	0	0	0	0	0	0	0	0	0	0	0	0	0	0	0	0	0	0
Candidatus Stoquefichus	0	0	0	0	0	0	0	0	0	0	0	0	0	0	0	0	0	0	0	0	0	0	0	0	0	0	0	0	0	0	0	0	0	0	0	0	0	0	0	0	0	0	0	0	0	0	0	0	0
Massilibacteroides	0	0	0	0	0	0	0	0	0	0	0	0	0	0	0	0	0	0	0	0	0	0	0	0	0	0	0	0	0	0	0	0	0	2.94201	0	0	0	0	0	0	0	0	0	0	0	0	0	0	0
Massilioclostridium	6.99861	0	0	0	0	56.9372	33.3715	9.27528	0	0	0	9.74688	0	0	0	184.249	0	8.83962	23.8785	0	0	0	0	0	0	0	0	4.79178	0	0	0	0	0	0	0	0	0	0	12.061	0	0	0	0	0	0	0	0	0	0
Subsaximicrobium	0	0	0	0	0	0	0	0	0	0	0	0	0	0	0	0	0	0	0	0	0	0	0	0	0	0	0	0	0	0	0	0	0	0	0	0	0	0	0	0	0	0	0	0	0	0	0	0	0
Pyramidobacter	0	7.70583	0	20.6681	6.56762	0	3.0393	4.36484	51.164	0	706.026	163.017	30.4928	9.49262	3.75583	3.0911	0	0	4.32799	3.02833	2.70658	8.95378	4.28005	0	6.99796	1.74334	0	0	0	4.09493	2.33674	0	0	2.89604	8.56032	0	0	0	6.40957	0	0	57.9234	1.4832	0	0	0	0	4.04162	0
Desulfurivibrio	0	0	0	0	3.52263	0	0	3.05539	3.26417	0	9.21905	0	10.9151	0	0	0	0	0	0	0	0	0	1.56387	0	0	0	0	0	0	0	0	0	0	0	0	0	0	0	0	0	0	0	0	0	0	0	0	0	0
Desulfocurvus	0	5.34271	0	0	0	0	0	0	0	0	0	5.60446	0	0	0	0	4.04503	0	0	0	0	0	0	0	0	5.23001	0	0	0	0	0	0	0	0	0	0	0	0	0	0	0	0	3.22434	0	0	0	0	0	0
Peptostreptococcus	366.299	2190.72	671.732	1429.35	817.131	339.686	288.977	1597.37	592.03	44.1198	1646.11	345.088	2508.38	358.983	520.001	822.187	627.241	670.805	381.721	36.8447	1052.7	3343.23	709.871	153.36	203.536	491.234	71.6132	112.359	9.07003	186.319	28.6816	419.865	0	499.958	83.4385	17.3892	55.3809	82.8876	290.085	35.4959	31.492	1973.58	332.623	0	0	0	0	259.639	0
Lebetimonas	0	0	0	0	0	0	0	0	0	0	0	2.14431	0	0	0	0	0	0	0	0	0	0	0	0	0	0	0	0	0	0	0	0	0	0	0	0	0	0	0	0	0	0	2.70845	0	0	0	0	0	0
Thermodesulforhabdus	0	0	0	0	0	0	0	0	0	0	0	0	0	0	0	0	0	0	0	0	0	0	0	0	0	0	0	0	0	0	0	0	0	0	0	7.6836	0	0	0	0	0	0	0	0	0	0	0	0	0
Lautropia	783.555	1918.08	116875	1696.45	3672.37	4297.41	3088.96	261.727	9357.01	1195.93	38732.2	2.19305	68.2624	2709.68	216.99	329.156	21579	752.589	192.483	17.9176	39.1371	873.105	339.935	67.0208	3396.47	397.946	47.5965	137.64	48.5428	2349.23	364.457	590.236	0	33.6493	1859.36	231.479	1100.86	366.666	124.883	1932.79	1381.96	20378.6	157.154	0	0	0	0	5.01719	0
Sunxiuqinia	0	0	0	0	0	0	0	0	0	0	0	0	0	0	0	0	0	0	0	0	0	0	0	0	0	0	0	0	0	0	0	0	0	0	0	0	0	0	0	0	0	0	0	0	0	0	0	0	0
Imtechella	0	0	0	0	0	0	0	0	0	0	0	0	0	0	0	0	0	0	0	0	0	0	0	0	0	0	0	0	0	0	0	0	0	0	0	0	0	0	0	0	0	0	0	0	0	0	0	0	0
Oxobacter	0	0	0	0	0	0	0	0	0	0	0	0	0	0	0	0	0	0	39.6234	0	0	0	0	0	0	0	0	0	0	88.3823	0	0	0	0	0	0	0	0	0	0	0	0	0	0	0	0	0	0	0
Candidatus Borkfalkia	0	1.79803	2.89859	66.4126	2.62705	0	0	17.132	12.3735	0	21.127	25.4881	83.6821	19.6798	0	16.0644	0	0	0	0	0	0	1.97541	0	0	4.37772	0	0	0	0	0	0	0	0	3.24702	0	0	0	0	5.8124	0	0	0	0	0	0	0	0	0
Caviibacterium	0	0	0	0	0	0	0	0	0	0	0	0	0	0	0	0	0	0	0	0	6.171	0	0	0	0	1.8983	0	0	0	0	0	0	0	0	0	0	0	0	0	2.22992	0	0	0	0	0	0	0	0	0
Aquaspirillum	0	0	0	0	0	0	0	0	0	0	0	2.68039	0	0	0	0	2.99632	10.1332	0	0	0	0	0	0	0	0	0	0	0	0	0	0	0	0	0	0	0	0	0	0	0	0	0	0	0	0	0	0	0
Alkalicoccus	0	0	0	0	0	0	0	0	0	0	0	0	0	0	0	0	0	0	0	0	0	0	0	0	0	0	0	0	0	0	0	0	0	0	0	0	0	1.44655	0	1.4988	0	0	0	0	0	0	0	0	0
Thermovibrio	0	0	0	0	3.70175	0	0	0	0	0	0	0	0	0	0	0	0	0	0	0	0	0	0	0	0	0	0	0	0	0	0	0	0	0	0	0	0	0	0	0	0	0	0	0	0	0	0	0	0
Lachnobacterium	0	0	11.0551	18.9337	0	0	0	0	4.55466	0	5.50582	0	0	0	0	3.8873	2.88395	0	0	0	0	0	0	0	0	0	0	0	0	0	0	0	0	0	0	0	0	0	0	0	0	0	4.51408	0	0	0	0	0	0
Jonesia	0	0	0	0	0	0	0	0	0	0	0	0	0	0	0	2.24808	0	0	0	2.73992	3.46442	0	0	0	0	0	0	11.8968	0	0	3.9197	0	0	2.29845	5.3133	2.8308	3.68751	0	4.06629	0	0	0	3.1921	0	0	0	0	4.66877	0
Marvinbryantia	0	0	0	0	0	0	0	0	0	0	0	0	0	0	0	0	0	0	0	0	0	0	0	0	0	0	0	0	0	0	0	0	0	0	0	0	0	0	0	0	0	0	0	0	0	0	0	0	0
Gemella	18048.5	7123.78	5625.83	5771.46	6098.81	18450.4	32079.8	12071.9	9879.74	6723.62	4856.9	11248.3	9022.94	458.655	2064.74	872.675	1073.84	6853.22	1283.06	3891.44	2412.48	15176.8	8686.65	3113.28	47777.4	20703.2	6060.05	2581.12	431.951	847.003	592.101	7418.75	0	3411.54	12202.8	724.524	6190.71	1289.68	3174.94	13337.6	1260.69	2431.39	1760.81	0	0	0	0	429.457	0
Melghirimyces	2.19791	0	0	0	0	8.61053	3.52559	2.6189	0	0	0	4.48357	0	0	3.93757	57.5133	0	17.5355	61.2261	0	0	0	0	0	0	0	0	0	0	0	0	4.12094	0	0	0	0	0	0	22.399	0	0	0	1.41871	0	0	0	0	0	0
Allokutzneria	0	0	0	0	0	0	0	0	0	0	0	0	0	0	0	3.84046	1.42325	0	2.05206	2.66782	0	0	0	3.77734	0	0	0	3.22206	0	2.42283	2.75133	0	0	1.60891	0	4.8528	0	0	6.20281	0	0	0	3.4178	0	0	0	0	2.43891	0
Rikenella	419.801	350.667	113.045	0	321.216	0	0	419.952	319.054	0	810.636	0	1735.67	0	456.273	673.299	0	572.491	0	0	348.607	222.11	658.799	0	208.227	108.009	0	344.76	0	0	723.373	0	0	467.32	0	0	0	0	393.81	0	0	0	0	0	0	0	0	0	0
Nitratiruptor	0	0	0	0	0	0	0	0	7.21154	0	0	0	0	0	0	0	0	0	0	0	0	0	0	0	0	0	0	0	0	0	0	0	0	0	0	0	0	0	0	0	0	0	0	0	0	0	0	0	0
Chitinilyticum	0	1.69528	0	0	2.80616	0	0	0	0	0	0	3.89875	0	0	0	0	3.37086	0	2.46247	0	1.84047	0	2.14003	0	0	2.16949	0	0	0	0	0	0	0	0	0	0	0	0	0	1.31602	0	0	1.54768	0	0	0	0	0	0
Pectinatus	0	0	0	0	0	0	0	0	0	0	6.40212	0	0	0	2.84716	6.22904	0	0	3.13406	3.06439	0	0	0	0	0	0	0	3.59383	0	2.83233	2.75133	0	0	2.29845	0	6.4704	0	0	9.9245	0	0	0	3.64351	0	0	0	0	4.1113	0
Williamwhitmania	0	12.8944	10.2462	3.68557	12.3591	0	0	8.89336	9.94434	0	29.7058	0	10.3953	0	0	0	0	4.16827	0	0	0	0	3.29235	5.82789	3.94566	3.17675	0	0	0	0	0	0	0	0	0	0	0	0	0	0	0	0	0	0	0	0	0	0	0
Propionispira	0	0	0	0	0	0	0	0	0	0	0	0	0	0	0	0	0	0	0	0	0	4.30901	0	0	0	0	0	0	0	0	0	0	0	0	0	0	0	0	0	0	0	0	0	0	0	0	0	0	0
Salana	0	0	0	0	0	0	0	0	0	0	0	0	0	0	0	0	0	0	0	4.18198	5.08837	0	0	0	0	0	0	0	0	0	0	0	0	2.98798	0	6.8748	6.41899	0	0	0	0	0	3.22434	0	0	0	0	5.01719	0
Allisonella	0	0	0	0	0	0	0	0	0	0	0	0	0	0	0	0	0	0	0	0	0	0	0	0	0	0	0	0	0	0	0	0	0	0	0	0	0	0	4.41089	0	0	0	0	0	0	0	0	0	0
Melissococcus	4.04878	0	0	0	2.50764	4.62816	2.79616	3.81923	3.11235	3.00292	0	0	0	0	0	0	0	31.2621	2.08937	18.891	2.38179	2.79806	5.6793	0	5.65792	7.82565	0	15.0363	0	6.58602	1.54527	99.3735	0	2.52829	4.62454	0	11.1991	27.0867	0	9.54111	0	0	0	0	0	0	0	0	0
Candidatus Cloacimonas	0	0	0	0	0	0	0	70.1102	8.35021	0	6.01799	0	7.62321	0	0	3.84046	41.4615	0	0	0	0	0	0	0	0	0	0	0	0	0	0	0	0	0	10.1346	0	0	4.01419	0	0	0	0	45.6244	0	0	0	0	0	0
Sinobaca	3.99094	0	0	0	0	0	0	2.3461	0	0	0	0	0	0	0	0	0	0	0	0	0	0	2.01656	0	0	2.13075	0	0	0	1.6721	0	0	0	0	0	0	11.882	2.49531	0	3.87494	0	0	0	0	0	0	0	0	0
Lactimicrobium	4.97422	6.21604	0	8.02154	4.11969	0	0	7.47479	0	0	0	0	0	0	0	12.3176	0	0	0	0	0	0	0	0	0	0	0	0	0	5.15279	0	0	0	29.3741	0	0	0	0	0	0	0	0	0	0	0	0	0	0	0
Pseudoscardovia	0	0	0	0	0	0	0	19.8055	0	0	0	0	0	0	0	0	0	0	0	0	0	0	0	0	0	0	0	0	0	0	0	0	0	0	0	0	0	0	0	0	0	0	1.45095	0	0	0	0	0	0
Centipeda	56.8565	81.6818	51.3658	93.4401	46.451	56.5066	87.4103	362.391	193.953	43.8888	318.313	58.5788	266.119	65.4064	126.305	388.121	25.8432	55.9842	155.882	0	0	339.404	0	442.057	0	18.4406	0	65.5565	0	0	0	140.583	0	65.138	0	0	0	12.4404	0	0	193.475	0	52.0086	0	0	0	0	64.1085	0
Candidatus Syntrophosphaera	0	0	0	3.39651	0	80.1856	0	0	5.01012	9.23976	16.1333	0	0	0	0	5.52652	0	0	0	0	0	0	0	0	0	0	0	0	0	0	0	0	0	0	0	0	0	0	0	0	0	0	0	0	0	0	0	0	0
Candidatus Cyclonatronum	5.6683	6.01055	0	3.46878	3.76145	8.28764	3.28244	15.1678	4.1751	3.23392	7.42646	0	0	0	5.69433	6.32271	7.52824	9.19895	8.13363	4.68671	2.86897	9.17762	6.54354	4.85658	6.84907	5.11379	0	3.71776	11.1017	8.05337	2.26136	9.06607	0	2.43635	12.9881	5.01456	4.91667	5.75006	6.61633	5.11784	6.1979	0	4.54632	0	0	0	0	0	0
Thermosyntropha	0	0	0	0	0	0	0	0	0	0	0	0	42.6207	0	0	0	0	0	0	0	0	0	0	0	0	0	0	0	0	0	0	0	0	0	0	0	0	0	0	0	0	0	0	0	0	0	0	0	0
Neorickettsia	0	0	0	0	0	0	0	0	0	0	489.378	0	0	0	0	0	0	0	0	0	0	0	0	0	7.81687	0	0	0	0	0	0	0	0	0	0	0	0	0	0	0	0	0	0	0	0	0	0	0	0
Zymomonas	0	0	0	0	0	0	0	0	0	0	0	0	0	0	0	0	0	0	0	0	0	0	0	0	0	0	0	0	0	0	0	0	0	0	0	0	0	0	0	0	0	0	0	0	0	0	0	0	0
Psychromicrobium	0	0	0	0	0	0	0	0	0	0	0	0	0	0	0	0	0	0	0	0	0	0	0	0	0	0	0	0	0	0	0	0	0	0	0	0	0	0	0	0	0	0	0	0	0	0	0	0	0
Branchiibius	0	0	0	0	0	0	0	0	0	0	0	0	0	0	0	0	0	0	0	1.80258	0	0	0	0	0	0	0	0	0	0	2.63826	0	0	2.34442	0	0	0	0	0	0	0	0	0	0	0	0	0	4.59909	0
Bernardetia	0	0	0	4.62503	0	0	0	0	0	0	0	0	0	0	0	2.10757	0	0	1.60434	0	0	0	0	0	0	0	0	0	0	0	0	0	0	0	0	0	0	0	0	0	0	0	0	0	0	0	0	0	0
Pontibacillus	2.77631	0	0	0	0	0	0	2.89171	2.50506	197.423	0	0	0	0	0	0	0	0	0	2.70387	2.54418	3.35767	2.46926	0	0	2.28571	0	0	0	1.91097	0	0	0	0	0	0	3.41436	5.49691	0	2.81481	0	0	0	0	0	0	0	0	0
Plesiocystis	0	0	0	0	0	0	0	0	0	0	40.4614	0	0	0	0	0	0	0	0	0	0	0	0	0	0	0	0	0	0	0	0	0	0	0	0	0	0	0	0	0	0	0	0	0	0	0	0	0	0
Streptomonospora	0	0	0	0	0	0	0	0	0	0	0	0	0	0	0	3.37211	0	0	1.71627	4.43435	0	0	0	0	0	0	0	0	0	1.16023	4.93731	0	0	4.45899	0	5.01456	0	0	3.30817	0	0	0	6.22298	0	0	0	0	11.428	0
Carideicomes	0	0	0	0	0	0	0	0	0	0	0	0	0	0	0	0	0	0	0	0	0	0	0	0	0	0	0	0	0	0	0	0	0	0	0	0	0	0	0	0	0	0	0	0	0	0	0	0	0
Caminibacter	0	0	0	0	0	0	0	0	0	0	0	0	0	0	0	0	0	0	0	0	0	0	0	0	0	0	0	0	0	0	0	0	0	0	0	0	0	0	0	0	0	0	0	0	0	0	0	0	0
Profundibacterium	2.83415	0	0	0	0	5.91974	5.16681	3.27363	0	0	0	1.99811	0	0	0	30.4427	0	4.95881	9.21562	0	0	0	0	0	0	0	0	0	0	0	0	0	0	0	0	0	0	0	4.27305	0	0	0	0	0	0	0	0	0	0
Odoribacter	0	197.321	9.30246	0	0	109.031	0	7.25655	6.45243	0	127.274	0	0	0	0	106.315	0	72.0105	174.985	0	0	106.382	191.615	0	5.95571	0	0	48.0004	87.943	136.225	0	0	0	27.1676	0	0	0	0	21.2963	0	0	0	0	0	0	0	0	0	0
Candidatus Desulfofervidus	4.28014	2.26038	0	0	0	0	0	0	0	0	0	4.97091	0	0	0	11.3341	4.00757	9.19895	10.1111	11.176	0	6.71533	4.6916	0	0	1.97578	0	0	0	3.61719	17.0733	0	0	19.4449	0	10.1909	0	0	4.27305	0	5.86288	0	2.12807	0	0	0	0	9.54659	0
Mizugakiibacter	0	0	0	0	0	0	0	0	0	0	0	0	0	0	0	0	0	0	0	0	0	0	0	0	0	0	0	0	0	0	0	0	0	0	0	0	0	0	0	0	0	0	0	0	0	0	0	0	0
Thermobispora	0	0	0	0	0	0	0	0	0	0	0	0	0	0	0	0	0	0	0	0	2.86897	0	0	0	0	0	0	0	0	0	2.1483	0	0	0	0	0	0	0	0	0	0	0	1.77339	0	0	0	0	0	0
Salicibibacter	0	0	0	0	0	0	0	0	0	0	0	0	0	0	0	0	0	0	0	0	0	0	0	0	0	0	0	0	0	0	0	0	0	0	0	0	4.43866	0	0	1.27946	0	0	0	0	0	0	0	0	0
Thermodesulfovibrio	0	0	0	0	0	0	0	0	0	0	0	5.50699	0	0	0	0	0	0	0	0	0	0	0	0	0	0	0	0	0	0	0	0	0	0	0	0	0	0	0	0	0	0	0	0	0	0	0	0	0
Candidatus Hepatoplasma	0	0	0	2.74611	0	0	0	7.74759	2.73279	0	5.12169	1.75444	6.06392	0	6.05779	7.96194	3.18359	4.95881	9.25293	5.6601	0	0	6.99624	0	0	2.9443	0	0	0	0	0	0	0	8.872	0	12.132	10.7211	0	5.16901	0	0	0	3.77248	0	0	0	0	0	0
Leptobacterium	0	0	0	0	0	0	0	0	0	0	0	0	0	0	0	0	34.3453	0	0	0	0	0	2.14003	0	18.9838	0	0	0	0	0	0	0	0	0	47.4261	0	0	2.13367	0	2.81481	0	0	24.2471	0	0	0	0	0	0
Thermacetogenium	0	0	0	0	0	0	0	6.98374	0	0	0	0	7.96972	0	0	0	0	0	2.98482	0	0	0	0	0	0	0	0	2.47851	0	0	2.67595	0	0	0	0	0	0	0	0	0	0	0	0	0	0	0	0	0	0
Ndongobacter	7.86621	0	0	9.68366	0	27.5537	16.5946	11.4577	0	0	51.345	12.2323	0	0	7.32993	226.447	0	32.5557	78.4261	4.29014	0	0	7.20201	0	87.9212	0	0	0	0	0	0	0	0	9.05588	0	0	0	0	48.2441	0	0	0	3.9337	0	0	0	0	8.91944	0
Sedimentisphaera	0	0	0	0	0	0	0	0	0	0	0	0	0	0	0	0	0	0	0	3.78542	0	0	0	0	0	0	0	0	0	5.49403	0	0	0	0	0	0	0	0	0	0	0	0	0	0	0	0	0	0	0
Kiritimatiella	0	0	0	0	0	0	0	0	0	0	0	0	0	0	0	0	0	0	0	0	0	0	0	0	0	0	0	0	0	0	0	0	0	0	0	0	0	0	0	0	0	0	0	0	0	0	0	0	0
Desulfobacterium	0	0	0	0	0	0	0	0	0	0	0	0	0	0	0	0	2.88395	0	0	0	0	0	0	0	0	0	0	0	0	0	0	0	0	0	0	0	0	0	0	0	0	0	1.77339	0	0	0	0	0	0
Tepidibacillus	0	239.035	90.2608	0	0	0	0	8.18407	10.0962	0	0	5.31205	0	0	2.72601	0	0	18.901	0	0	0	20.146	172.231	0	22.6317	23.5157	0	6.03103	9.14259	0	0	4.5919	0	0	46.8358	0	0	361.53	8.47718	2.26647	0	0	0	0	0	0	0	0	0
Catonella	7.75053	19.4701	716.559	1565.65	63.885	1028.85	154.761	55.5426	140.511	41.1939	829.458	134.458	1537.98	1498.68	58.3366	351.168	28.4275	25.7283	56.2265	6.59744	6.44166	13.3187	55.5584	95.4048	29.1085	45.4043	0	237.482	4.35361	11.7729	12.9275	78.0624	0	88.8579	109.71	26.2051	4.98496	6.36484	1040.07	53.3352	11.8933	1190.57	73.7085	0	0	0	0	78.0451	0
Actinobaculum	5.61046	7.91132	3.57268	23.342	4.89586	0	46.6229	11.4577	19.2055	9.62475	20.6148	13.1096	0	88.4434	65.5453	48.1931	7.71551	11.355	75.1801	131.769	12.7751	163.127	190.215	67.6683	5.88126	39.6319	0	25.4047	10.1584	28.528	18.8447	12.1273	0	25.7886	19.5805	33.5652	19.257	5.24376	30.8762	17.1448	29.4819	1970.09	23.8924	0	0	0	0	23.6923	0
Muribaculum	7.22997	15.9768	19.9531	0	0	0	0	7.25655	21.5587	0	306.277	0	305.968	0	6.36068	19.4365	9.47585	0	12.2751	6.05667	4.00574	13.9903	6.79047	7.55468	2.75452	2.98304	0	4.13084	0	28.9716	0	0	0	12.5495	0	0	77.9156	7.52209	6.13389	29.0986	0	25.1234	46.495	0	0	0	0	18.1176	0
Flexistipes	0	0	13.0774	168.38	17.5535	0	0	0	14.5749	0	111.141	16.6184	123.877	0	5.63375	4.44932	0	0	0	0	0	0	1.85195	0	0	0	0	0	0	0	0	0	0	0	0	0	0	0	0	0	0	0	0	0	0	0	0	0	0
Streptobacillus	4.39582	0	128.414	7.73248	110.455	11.7319	15.8044	178.522	139.752	8.31578	23.3037	69.5927	11.7813	48.968	6.11837	309.766	8.0526	324.407	68.8	69.183	3.84334	81.4794	4.52698	0	4.31789	5.53994	174.666	46.1415	0	2.18396	0	11.4209	0	189.07	0	101.666	3.07292	6.69032	167.2	8.18854	18.7612	177.26	638.387	0	0	0	0	258.176	0
Tuberibacillus	0	0	0	0	0	0	2.55301	0	0	0	0	0	0	0	0	0	0	0	0	1.69442	0	2.07056	0	0	0	1.54963	0	0	0	1.33085	0	0	0	2.8041	0	0	0	2.67613	0	2.63203	0	0	0	0	0	0	0	0	0
Traorella	0	0	11.0551	11.3458	0	0	0	0	0	0	34.9556	17.8855	337.154	0	0	0	0	0	0	0	0	0	5.30891	0	0	0	0	0	0	0	0	0	0	0	0	0	0	0	0	0	0	0	0	0	0	0	0	0	0
Actinoallomurus	0	0	0	0	0	0	0	0	0	0	0	0	0	0	0	0	0	0	0	0	0	0	0	0	0	0	0	0	0	0	0	0	0	0	0	0	0	0	0	0	0	0	0	0	0	0	0	0	0
Massilimicrobiota	0	0	0	0	0	0	0	0	0	0	0	0	0	0	0	0	0	0	0	0	0	0	0	0	0	0	0	0	0	0	0	0	0	0	0	0	0	0	0	0	0	0	0	0	0	0	0	0	0
Primorskyibacter	0	0	0	0	0	5.70448	5.95703	7.63847	6.83199	0	63.7651	0	42.9672	0	0	0	0	0	0	4.39829	100.468	18.5231	0	7.01506	3.35009	0	0	6.73328	0	2.11572	27.551	11.8919	266.092	12.6874	31.4862	139.195	31.8218	1.59121	0	16.3405	0	46.0596	0	43619.5	2356.07	15369	4144.18	193.092	3448.42
Swingsia	0	0	0	0	0	0	0	0	0	0	0	0	0	0	0	0	0	0	0	0	0	0	0	0	0	0	0	0	0	0	0	0	0	0	0	0	0	0	0	0	0	0	0	0	0	0	0	0	0
Lichenihabitans	0	0	0	0	0	0	0	0	0	0	0	0	0	0	0	0	0	0	0	0	0	0	0	0	0	0	0	0	0	0	0	0	0	0	0	0	0	0	0	0	0	0	0	0	0	0	0	0	0
Paeniclostridium	0	0	0	0	0	0	0	0	0	0	0	0	13.8604	0	0	0	0	0	0	0	0	0	0	0	0	0	0	0	0	0	0	0	0	0	0	0	0	0	4.13521	0	0	0	0	0	0	0	0	0	0
Salinispira	7.40349	10.1203	0	12.2852	17.5535	0	0	11.6759	17.4595	9.47075	275.419	0	44.0067	0	0	3.32528	2.73414	9.91762	0	4.5425	4.87184	3.91728	3.53927	0	3.42453	11.2736	0	3.22206	3.99081	5.97178	1.92216	8.12414	0	6.0679	4.42775	5.49984	7.9896	8.06454	0	6.47041	0	0	2.77293	0	0	0	0	3.48416	0
Haloglycomyces	0	0	0	0	0	0	0	2.83715	0	0	0	0	0	0	2.90774	5.9012	0	0	3.88026	5.91246	4.114	0	3.49812	6.69129	0	3.02179	0	5.45271	2.61217	3.13945	3.5428	0	0	3.44767	5.80528	3.47784	3.07292	1.77203	6.54741	2.44925	0	0	5.70708	0	0	0	0	4.87782	0
Pseudovibrio	0	0	0	0	0	0	0	0	0	0	0	0	0	0	0	0	0	0	0	0	0	0	0	0	0	0	0	0	0	0	0	0	0	0	0	0	0	0	0	0	0	0	0	68.0414	95.7009	133.96	0	0	0
Anaerobacterium	11.2209	1.69528	5.46014	10.1895	0	16.6829	14.2239	17.5685	5.5415	0	4.60952	12.0374	0	0	5.51259	148.56	0	16.745	53.4282	1.1897	0	3.97324	5.51468	0	2.97785	0	0	1.90019	0	0	0	5.29835	0	4.64286	0	0	0	0	20.8828	1.53535	0	0	3.70799	0	0	0	0	0	0
Dethiosulfovibrio	0	3.59605	11.0551	33.0256	13.7323	0	0	0	35.83	4.54288	87.8371	2.33925	227.657	0	7.20877	5.15184	0	0	1.97744	0	2.86897	2.35037	7.53125	0	8.33799	0	0	0	0	0	0	6.5935	0	2.29845	0	0	0	1.95285	5.37577	0	0	0	1.4832	0	0	0	0	5.57465	0
Capnocytophaga	17623	11571.5	7562.56	19105.3	7975.3	15495.4	24196.5	6664.62	6048.89	6383.83	6006.72	32459.5	4415.05	2943.64	1888.76	1943.65	39482.6	2713.4	3887.02	126.974	4767.53	14998.5	20286.2	1738.44	10305.7	6489.01	84.7131	998.26	6244.97	9529.45	203.9	811.001	0	2026.03	10965	312.682	1045.75	19195.8	515.316	14338.8	2830.6	64284.5	14035.3	0	0	0	0	2108.19	0
Kineothrix	0	0	0	0	0	0	0	0	0	0	0	0	0	0	0	2.85693	0	0	0	0	0	0	0	0	0	0	0	0	0	0	0	0	0	0	0	0	0	0	0	0	0	0	0	0	0	0	0	0	0
Desulfosoma	0	0	0	0	0	0	0	0	0	0	0	0	0	0	0	0	0	0	0	0	0	0	0	0	0	0	0	0	0	0	0	0	0	0	0	0	0	0	0	0	0	0	0	0	0	0	0	0	0
Granulicoccus	0	0	0	0	0	0	0	0	0	0	0	0	0	0	0	0	0	0	0	0	7.25363	0	0	0	0	0	0	0	0	0	2.11061	0	0	0	20.7612	5.09544	9.0139	0	0	0	0	0	0	0	0	0	0	0	0
Shimwellia	0	0	0	0	0	0	0	0	0	0	0	0	0	0	0	0	0	0	0	0	0	0	0	0	0	0	0	0	0	0	0	0	0	0	0	0	0	0	0	0	0	0	0	0	0	0	0	4.87782	0
Bulleidia	11.2209	15.2575	143.379	5.70903	359.308	0	0	38.3015	56.9332	0	32.0106	9.35701	172.042	12.9655	174.889	44.9615	0	8.26468	25.856	9.98629	4.16813	5.70803	36.4216	74.1438	22.7061	0	0	9.17047	0	20.8842	2.33674	10.2435	0	41.5559	13.2833	6.63216	12.838	0	18.8841	170.972	10.8882	0	4.12716	0	0	0	0	4.18099	0
Acetomicrobium	0	0	0	0	0	0	0	0	0	0	17.6698	0	16.979	0	0	0	0	0	0	1.33391	2.2194	0	0	0	2.60562	0	0	0	0	0	0	0	0	0	0	0	0	0	0	0	0	0	0	0	0	0	0	0	0
Sedimenticola	0	0	0	0	0	0	13.9808	0	0	0	0	0	0	0	0	0	0	0	0	0	0	0	0	0	0	0	0	0	0	0	0	0	0	0	0	0	0	0	0	0	0	0	0	0	0	0	0	0	0
Lawsonia	0	0	0	0	0	0	0	0	3.79555	0	0	0	0	3.8202	0	0	0	0	0	0	0	0	0	0	0	0	0	0	0	0	0	0	0	0	0	0	0	0	0	0	0	0	0	0	0	0	0	0	0
Merdibacter	0	0	0	0	0	0	0	9.3844	0	0	0	0	0	0	0	10.3037	0	0	0	7.28242	0	0	0	0	0	0	0	0	0	0	6.7464	0	0	0	0	19.9774	9.96992	0	0	0	0	0	0	0	0	0	0	0	0
Flavivirga	0	0	0	0	0	0	0	0	0	0	0	0	0	0	0	0	0	0	0	0	0	0	0	0	0	0	0	2.68505	0	0	0	0	0	0	0	0	0	0	0	0	0	0	0	0	0	0	0	0	0
Candidatus Pelagibacter	8.56028	0	0	0	0	0	0	9.16616	5.84514	9.62475	0	0	0	0	9.57131	7.11891	10.0751	14.8046	6.82777	9.48157	8.93171	0	6.70816	12.6271	15.7826	10.6925	43.6666	9.50094	18.2126	11.4999	6.7464	22.4886	0	9.28572	15.2511	16.176	13.794	11.0661	12.5435	12.9774	34.5072	168.187	5.99728	0	0	0	0	0	0
Geovibrio	2.66063	0	0	0	2.32852	0	0	0	0	0	0	3.07027	0	0	0	0	2.13488	0	2.61172	0	0	0	0	0	0	2.78934	0	0	0	0	0	0	0	0	0	0	2.6632	0	0	1.60846	0	0	2.12807	0	0	0	0	0	0
Indiicoccus	0	0	0	0	0	0	0	0	0	0	0	0	0	0	0	0	0	0	0	0	0	0	0	0	0	0	0	0	0	0	0	0	0	0	0	0	2.25348	0	0	0	0	0	0	0	0	0	0	0	0
Ferrimicrobium	0	0	0	0	0	0	0	0	0	0	0	0	0	0	0	0	0	0	0	0	0	0	0	0	0	0	0	0	0	0	0	0	0	0	0	0	0	0	0	0	0	0	0	0	0	0	0	0	0
Alteribacillus	13.1296	9.86346	2.35932	2.52932	4.29881	3.98237	5.71388	14.4585	8.04656	9.08576	6.14603	3.60635	0	0	5.08855	4.63666	2.43451	4.24014	3.6564	8.40002	12.2879	279.862	5.88507	6.58336	9.45469	5.15253	14.8466	7.8073	6.96578	7.37088	7.76402	11.1854	0	248.278	9.05229	48.8516	56.4735	8.28153	11.234	12.5021	8.37554	0	4.83651	0	0	0	0	5.50497	0
Gelidibacter	0	0	0	0	0	0	0	0	0	0	0	0	0	0	0	0	0	0	0	0	0	0	0	0	3.0523	0	0	0	0	0	0	0	0	0	0	0	0	0	0	0	0	0	0	0	0	0	0	0	0
Pelolinea	0	0	5.86459	0	28.1214	0	0	7.14742	8.80567	0	0	3.21647	0	0	0	8.28978	3.78285	0	5.74577	4.14593	0	0	0	5.3962	0	0	0	5.57664	0	5.90353	4.74887	0	0	6.94131	0	0	0	0	0	0	0	0	3.57902	0	0	0	0	3.83257	0
Carboxydocella	0	0	0	0	0	0	0	0	0	0	0	0	0	0	0	0	0	0	0	0	0	0	0	0	0	0	0	0	0	0	0	0	0	0	0	0	0	0	0	0	0	0	0	0	0	0	0	0	0
Psychroflexus	5.55262	3.23645	8.49355	0	9.85143	0	0	47.6859	13.8917	28.4893	86.9408	0	58.5601	4.51478	2.72601	0	226.259	15.1639	3.69371	16.1151	17.4845	3.24574	3.04542	5.50412	60.1527	41.6464	0	6.8572	0	1.50148	0	0	0	48.6351	39.5546	0	0	4.33966	2.61897	31.1091	0	0	2.90191	0	0	0	0	0	0
Marinovum	0	0	0	0	0	0	0	0	0	0	0	0	0	0	0	0	0	0	0	0	0	0	0	0	0	0	0	0	0	0	0	0	23.2764	0	0	0	0	0	0	0	0	0	0	0	63.8006	80.6028	182.935	0	0
Parabacteroides	8962.67	3134.01	886.026	2611.27	5435.36	6610.63	1485.12	6826.99	3863.72	858.758	6373.31	2076.28	13555.6	3544.91	6828.35	9933.55	3785.77	9011.23	9126.41	3275.65	4859.23	9867.18	9093.05	2254.21	1852.67	1343.18	2199.48	1419.15	4279.02	2530.8	9292.14	4613.57	0	4406.17	331.196	1895.83	260.857	318.568	9240.4	1229.38	388.122	2239.47	3206.16	0	0	0	0	5739.52	0
Kyrpidia	0	0	0	0	0	0	0	0	0	0	0	0	0	0	0	0	0	0	0	2.19915	0	2.0146	1.8931	0	0	2.13075	0	0	0	1.87684	0	0	0	0	0	0	2.25348	1.98901	0	2.7417	0	0	0	0	0	0	0	0	0
Litorimonas	0	0	0	0	0	0	0	0	0	0	0	0	0	0	0	0	0	0	0	4.65065	0	0	0	0	0	0	0	0	0	0	0	0	0	2.6662	0	0	0	0	0	0	0	0	1.80563	0	0	0	0	4.04162	0
Candidatus Methylomirabilis	0	0	0	0	0	0	0	0	0	5.46686	0	0	0	0	0	0	0	0	0	0	0	0	0	0	0	0	0	0	0	0	0	0	0	0	0	0	0	0	0	0	0	0	0	0	0	0	0	0	0
Limnochorda	0	0	0	0	0	0	0	0	0	0	0	0	0	0	2.24138	0	0	0	0	1.40601	0	0	0	0	0	0	0	1.40449	0	1.36498	1.35682	0	0	0	0	3.88224	0	0	0	0	0	0	0	0	0	0	0	0	0
Mucinivorans	0	0	0	0	0	0	0	0	0	0	0	0	0	0	0	0	0	0	0	0	0	0	0	0	0	0	0	0	0	0	0	0	0	0	0	0	0	0	0	0	0	0	0	0	0	0	0	0	0
Desulfocarbo	0	0	0	0	0	0	0	0	0	0	0	0	0	0	0	0	0	0	0	0	0	0	0	0	0	0	0	0	0	0	0	0	0	0	0	0	0	0	0	0	0	0	4.09491	0	0	0	0	0	0
Cephaloticoccus	0	0	0	0	0	0	0	0	0	3.15692	0	0	0	0	0	0	0	0	0	0	8.11974	0	0	0	0	0	0	0	0	0	0	0	0	0	0	0	0	0	0	0	0	0	0	0	0	0	0	0	0
Nodularia	0	0	0	0	0	0	0	0	0	0	0	0	0	0	0	0	0	0	0	1.83863	0	0	1.81079	0	0	0	0	0	0	2.32046	0	0	0	0	0	0	4.09723	5.64156	0	2.96104	0	0	0	0	0	0	0	0	0
[truncated: 85 more columns]
